# Supplementary material for: Coupling of nanocrystal hexagonal array and two-dimensional metastable substrate boosts H2-production
Source: Nat Commun. 2022 Oct 3;13:5828. doi: 10.1038/s41467-022-33512-5 (PMC9530234; doi:10.1038/s41467-022-33512-5)
Supplement: Supplementary file 5 — Source Data [file 41467_2022_33512_MOESM5_ESM.xlsx]

## Sheet: Fig.1a
P-Tri-RhO2
5.00773	3767
5.03399	3704
5.06025	3748
5.08651	3662
5.11277	3639
5.13903	3596
5.16529	3621
5.19155	3618
5.21781	3660
5.24408	3669
5.27034	3570
5.2966	3584
5.32286	3567
5.34912	3561
5.37538	3520
5.40164	3549
5.4279	3628
5.45416	3590
5.48042	3416
5.50668	3442
5.53294	3448
5.5592	3418
5.58546	3392
5.61172	3440
5.63798	3382
5.66424	3307
5.6905	3417
5.71677	3279
5.74303	3316
5.76929	3271
5.79555	3375
5.82181	3280
5.84807	3264
5.87433	3384
5.90059	3342
5.92685	3317
5.95311	3254
5.97937	3172
6.00563	3217
6.03189	3257
6.05815	3223
6.08441	3241
6.11067	3210
6.13693	3239
6.1632	3139
6.18946	3104
6.21572	3178
6.24198	3014
6.26824	3076
6.2945	3095
6.32076	3149
6.34702	3113
6.37328	3014
6.39954	2998
6.4258	3012
6.45206	2874
6.47832	3011
6.50458	3030
6.53084	3041
6.5571	2936
6.58336	2958
6.60962	3127
6.63589	3012
6.66215	2974
6.68841	2971
6.71467	3071
6.74093	2958
6.76719	2876
6.79345	2910
6.81971	3012
6.84597	2992
6.87223	2935
6.89849	2807
6.92475	2888
6.95101	2937
6.97727	2850
7.00353	2965
7.02979	2785
7.05605	2891
7.08231	2847
7.10858	2803
7.13484	2877
7.1611	2899
7.18736	2733
7.21362	2935
7.23988	2856
7.26614	2823
7.2924	2924
7.31866	2876
7.34492	2958
7.37118	2783
7.39744	2759
7.4237	2870
7.44996	2839
7.47622	2825
7.50248	2811
7.52874	2801
7.55501	2865
7.58127	2764
7.60753	2829
7.63379	2673
7.66005	2782
7.68631	2800
7.71257	2818
7.73883	2775
7.76509	2772
7.79135	2706
7.81761	2804
7.84387	2726
7.87013	2738
7.89639	2837
7.92265	2860
7.94891	2807
7.97517	2744
8.00143	2742
8.0277	2723
8.05396	2548
8.08022	2747
8.10648	2719
8.13274	2650
8.159	2847
8.18526	2633
8.21152	2657
8.23778	2718
8.26404	2692
8.2903	2691
8.31656	2645
8.34282	2680
8.36908	2633
8.39534	2680
8.4216	2511
8.44786	2643
8.47412	2671
8.50039	2669
8.52665	2742
8.55291	2707
8.57917	2618
8.60543	2586
8.63169	2624
8.65795	2665
8.68421	2611
8.71047	2632
8.73673	2507
8.76299	2566
8.78925	2525
8.81551	2545
8.84177	2619
8.86803	2562
8.89429	2549
8.92055	2562
8.94682	2652
8.97308	2704
8.99934	2528
9.0256	2526
9.05186	2548
9.07812	2518
9.10438	2589
9.13064	2529
9.1569	2545
9.18316	2498
9.20942	2555
9.23568	2492
9.26194	2608
9.2882	2495
9.31446	2505
9.34072	2476
9.36698	2436
9.39324	2510
9.41951	2441
9.44577	2546
9.47203	2467
9.49829	2462
9.52455	2537
9.55081	2503
9.57707	2415
9.60333	2435
9.62959	2505
9.65585	2390
9.68211	2495
9.70837	2438
9.73463	2338
9.76089	2430
9.78715	2343
9.81341	2452
9.83967	2430
9.86593	2508
9.8922	2353
9.91846	2439
9.94472	2350
9.97098	2425
9.99724	2354
10.0235	2347
10.0498	2315
10.076	2368
10.1023	2388
10.1285	2305
10.1548	2360
10.1811	2362
10.2073	2380
10.2336	2316
10.2598	2354
10.2861	2281
10.3124	2268
10.3386	2292
10.3649	2283
10.3911	2302
10.4174	2313
10.4437	2277
10.4699	2318
10.4962	2314
10.5224	2350
10.5487	2362
10.575	2188
10.6012	2233
10.6275	2275
10.6538	2144
10.68	2232
10.7063	2272
10.7325	2161
10.7588	2214
10.7851	2294
10.8113	2251
10.8376	2263
10.8638	2286
10.8901	2232
10.9164	2219
10.9426	2124
10.9689	2088
10.9951	2183
11.0214	2304
11.0477	2212
11.0739	2197
11.1002	2137
11.1264	2136
11.1527	2166
11.179	2216
11.2052	2110
11.2315	2281
11.2577	2105
11.284	2136
11.3103	2173
11.3365	2103
11.3628	2121
11.389	2214
11.4153	2141
11.4416	2107
11.4678	2171
11.4941	2160
11.5204	2195
11.5466	2195
11.5729	2175
11.5991	2026
11.6254	2179
11.6517	2097
11.6779	2046
11.7042	2126
11.7304	2064
11.7567	2037
11.783	2144
11.8092	2090
11.8355	2124
11.8617	2069
11.888	2100
11.9143	2167
11.9405	2046
11.9668	2105
11.993	1983
12.0193	1991
12.0456	2188
12.0718	2106
12.0981	2136
12.1243	2099
12.1506	2016
12.1769	2131
12.2031	2169
12.2294	2131
12.2556	2036
12.2819	2213
12.3082	2140
12.3344	2253
12.3607	2243
12.387	2193
12.4132	2095
12.4395	2181
12.4657	2138
12.492	2258
12.5183	2145
12.5445	2239
12.5708	2127
12.597	2222
12.6233	2253
12.6495	2168
12.6758	2177
12.7021	2232
12.7283	2315
12.7546	2209
12.7809	2251
12.8071	2219
12.8334	2304
12.8596	2262
12.8859	2230
12.9122	2268
12.9384	2303
12.9647	2302
12.9909	2251
13.0172	2241
13.0435	2259
13.0697	2215
13.096	2206
13.1222	2282
13.1485	2167
13.1748	2131
13.201	2108
13.2273	2113
13.2536	2071
13.2798	2189
13.3061	2193
13.3323	2052
13.3586	2115
13.3849	2157
13.4111	2062
13.4374	2188
13.4636	2073
13.4899	2014
13.5161	2093
13.5424	2024
13.5687	2129
13.5949	1995
13.6212	1968
13.6475	1925
13.6737	1975
13.7	2068
13.7262	1951
13.7525	1953
13.7788	1865
13.805	1942
13.8313	1869
13.8575	1858
13.8838	1976
13.9101	1938
13.9363	1894
13.9626	1830
13.9888	1853
14.0151	1828
14.0414	1797
14.0676	1834
14.0939	1838
14.1202	1825
14.1464	1899
14.1727	1823
14.1989	1917
14.2252	1785
14.2515	1779
14.2777	1845
14.304	1817
14.3302	1792
14.3565	1763
14.3827	1812
14.409	1783
14.4353	1816
14.4615	1744
14.4878	1705
14.514	1735
14.5403	1759
14.5666	1704
14.5928	1744
14.6191	1759
14.6454	1735
14.6716	1807
14.6979	1679
14.7241	1692
14.7504	1749
14.7767	1667
14.8029	1721
14.8292	1711
14.8554	1757
14.8817	1652
14.908	1692
14.9342	1708
14.9605	1748
14.9867	1632
15.013	1665
15.0393	1666
15.0655	1669
15.0918	1672
15.1181	1673
15.1443	1688
15.1706	1626
15.1968	1679
15.2231	1707
15.2493	1703
15.2756	1690
15.3019	1663
15.3281	1672
15.3544	1707
15.3806	1680
15.4069	1697
15.4332	1743
15.4594	1687
15.4857	1724
15.512	1710
15.5382	1640
15.5645	1688
15.5907	1725
15.617	1665
15.6433	1693
15.6695	1688
15.6958	1699
15.722	1757
15.7483	1719
15.7746	1789
15.8008	1743
15.8271	1676
15.8533	1738
15.8796	1724
15.9059	1802
15.9321	1767
15.9584	1788
15.9847	1749
16.0109	1705
16.0372	1782
16.0634	1768
16.0897	1778
16.116	1809
16.1422	1737
16.1685	1886
16.1947	1878
16.221	1900
16.2473	1853
16.2735	1777
16.2998	1931
16.326	1887
16.3523	1917
16.3786	1866
16.4048	1897
16.4311	1892
16.4573	1860
16.4836	1937
16.5099	1884
16.5361	2017
16.5624	1971
16.5886	1828
16.6149	1985
16.6412	2054
16.6674	1993
16.6937	2072
16.7199	1904
16.7462	1980
16.7725	2099
16.7987	2037
16.825	2071
16.8513	2041
16.8775	2065
16.9038	2109
16.93	2028
16.9563	2114
16.9825	2081
17.0088	2206
17.0351	2236
17.0613	2127
17.0876	2144
17.1138	2210
17.1401	2168
17.1664	2177
17.1926	2230
17.2189	2329
17.2451	2313
17.2714	2361
17.2977	2308
17.3239	2353
17.3502	2322
17.3765	2398
17.4027	2524
17.429	2475
17.4552	2492
17.4815	2628
17.5078	2613
17.534	2670
17.5603	2663
17.5865	2559
17.6128	2699
17.6391	2695
17.6653	2807
17.6916	2866
17.7178	2940
17.7441	2974
17.7704	2964
17.7966	2970
17.8229	3088
17.8492	3145
17.8754	3042
17.9017	3265
17.9279	3412
17.9542	3215
17.9805	3315
18.0067	3573
18.033	3554
18.0592	3583
18.0855	3673
18.1118	3775
18.138	3830
18.1643	3915
18.1905	3967
18.2168	4009
18.2431	3990
18.2693	4173
18.2956	4224
18.3218	4530
18.3481	4541
18.3744	4546
18.4006	4671
18.4269	4807
18.4531	4851
18.4794	4973
18.5057	5223
18.5319	5380
18.5582	5580
18.5844	5686
18.6107	5818
18.637	5898
18.6632	6146
18.6895	6396
18.7157	6607
18.742	6871
18.7683	6934
18.7945	7188
18.8208	7545
18.847	7739
18.8733	8197
18.8996	8441
18.9258	8693
18.9521	9009
18.9783	9359
19.0046	9738
19.0309	10115
19.0571	10447
19.0834	10943
19.1096	11400
19.1359	11653
19.1622	12179
19.1884	12840
19.2147	13109
19.241	13920
19.2672	14547
19.2935	15205
19.3197	15748
19.346	16572
19.3723	17298
19.3985	17993
19.4248	19057
19.451	19685
19.4773	20510
19.5036	22012
19.5298	22544
19.5561	23756
19.5823	24839
19.6086	25870
19.6349	27114
19.6611	28324
19.6874	29243
19.7137	30929
19.7399	31892
19.7662	32959
19.7924	34446
19.8187	35212
19.845	36360
19.8712	37110
19.8975	37673
19.9237	38566
19.95	39029
19.9763	38933
20.0025	39092
20.0288	39096
20.055	38601
20.0813	37928
20.1076	37209
20.1338	36284
20.1601	35297
20.1863	34456
20.2126	33373
20.2389	32304
20.2651	30686
20.2914	29608
20.3176	28086
20.3439	27447
20.3702	25748
20.3964	24709
20.4227	23665
20.4489	22392
20.4752	21292
20.5015	20541
20.5277	19492
20.554	18490
20.5802	17563
20.6065	16637
20.6328	15990
20.659	15473
20.6853	14603
20.7115	14017
20.7378	13330
20.7641	12379
20.7903	12035
20.8166	11465
20.8428	10959
20.8691	10733
20.8954	10177
20.9216	9893
20.9479	9244
20.9742	8979
21.0004	8806
21.0267	8389
21.0529	8105
21.0792	7892
21.1055	7558
21.1317	7225
21.158	7142
21.1842	6991
21.2105	6627
21.2368	6390
21.263	6347
21.2893	5898
21.3155	5813
21.3418	5642
21.3681	5576
21.3943	5393
21.4206	5122
21.4468	5100
21.4731	4756
21.4994	4956
21.5256	4494
21.5519	4552
21.5782	4509
21.6044	4370
21.6307	4238
21.6569	4127
21.6832	4219
21.7095	4112
21.7357	3905
21.762	3880
21.7882	3591
21.8145	3528
21.8407	3699
21.867	3490
21.8933	3451
21.9195	3281
21.9458	3302
21.9721	3214
21.9983	3079
22.0246	3065
22.0508	3072
22.0771	2961
22.1034	2964
22.1296	2766
22.1559	2821
22.1821	2610
22.2084	2734
22.2347	2798
22.2609	2565
22.2872	2535
22.3134	2479
22.3397	2440
22.366	2416
22.3922	2320
22.4185	2386
22.4447	2276
22.471	2182
22.4973	2248
22.5235	2210
22.5498	2228
22.576	2099
22.6023	2115
22.6286	2029
22.6548	2042
22.6811	2035
22.7074	1955
22.7336	1915
22.7599	1811
22.7861	1883
22.8124	1851
22.8387	1898
22.8649	1821
22.8912	1807
22.9174	1771
22.9437	1733
22.97	1731
22.9962	1688
23.0225	1682
23.0487	1677
23.075	1562
23.1013	1591
23.1275	1640
23.1538	1522
23.18	1541
23.2063	1492
23.2326	1520
23.2588	1513
23.2851	1493
23.3113	1414
23.3376	1439
23.3639	1433
23.3901	1447
23.4164	1405
23.4427	1413
23.4689	1359
23.4952	1387
23.5214	1326
23.5477	1369
23.5739	1269
23.6002	1255
23.6265	1347
23.6527	1284
23.679	1258
23.7052	1309
23.7315	1282
23.7578	1298
23.784	1229
23.8103	1184
23.8366	1216
23.8628	1283
23.8891	1178
23.9153	1195
23.9416	1163
23.9679	1167
23.9941	1163
24.0204	1176
24.0466	1171
24.0729	1149
24.0992	1085
24.1254	1092
24.1517	1129
24.1779	1146
24.2042	1139
24.2305	1106
24.2567	1042
24.283	1121
24.3092	1107
24.3355	1008
24.3618	1076
24.388	1079
24.4143	1014
24.4406	1075
24.4668	1013
24.4931	1004
24.5193	1023
24.5456	1038
24.5719	1020
24.5981	1009
24.6244	971
24.6506	1004
24.6769	932
24.7032	975
24.7294	1028
24.7557	963
24.7819	997
24.8082	912
24.8345	959
24.8607	894
24.887	936
24.9132	917
24.9395	940
24.9658	898
24.992	894
25.0183	957
25.0445	970
25.0708	870
25.0971	960
25.1233	881
25.1496	959
25.1758	896
25.2021	966
25.2284	897
25.2546	889
25.2809	969
25.3072	926
25.3334	860
25.3597	954
25.3859	880
25.4122	889
25.4384	884
25.4647	911
25.491	815
25.5172	822
25.5435	933
25.5697	899
25.596	967
25.6223	905
25.6485	895
25.6748	864
25.7011	806
25.7273	907
25.7536	824
25.7798	872
25.8061	889
25.8324	826
25.8586	858
25.8849	827
25.9111	872
25.9374	854
25.9637	830
25.9899	821
26.0162	805
26.0424	822
26.0687	740
26.095	812
26.1212	804
26.1475	803
26.1737	799
26.2	795
26.2263	787
26.2525	759
26.2788	786
26.3051	801
26.3313	742
26.3576	773
26.3838	728
26.4101	732
26.4364	717
26.4626	766
26.4889	725
26.5151	735
26.5414	707
26.5677	707
26.5939	677
26.6202	706
26.6464	701
26.6727	725
26.699	668
26.7252	673
26.7515	673
26.7777	653
26.804	685
26.8303	678
26.8565	685
26.8828	621
26.909	647
26.9353	654
26.9616	648
26.9878	651
27.0141	636
27.0403	654
27.0666	611
27.0929	671
27.1191	602
27.1454	629
27.1716	642
27.1979	623
27.2242	575
27.2504	610
27.2767	605
27.3029	600
27.3292	637
27.3555	581
27.3817	594
27.408	611
27.4342	577
27.4605	551
27.4868	636
27.513	563
27.5393	547
27.5656	570
27.5918	634
27.6181	558
27.6443	634
27.6706	579
27.6969	550
27.7231	518
27.7494	516
27.7756	555
27.8019	542
27.8282	560
27.8544	527
27.8807	475
27.9069	536
27.9332	482
27.9595	569
27.9857	518
28.012	588
28.0383	553
28.0645	546
28.0908	510
28.117	542
28.1433	507
28.1696	444
28.1958	555
28.2221	467
28.2483	497
28.2746	482
28.3009	563
28.3271	533
28.3534	528
28.3796	501
28.4059	503
28.4322	513
28.4584	479
28.4847	508
28.5109	503
28.5372	444
28.5635	462
28.5897	478
28.616	445
28.6422	444
28.6685	475
28.6948	430
28.721	459
28.7473	486
28.7735	473
28.7998	493
28.8261	468
28.8523	436
28.8786	505
28.9048	401
28.9311	474
28.9574	437
28.9836	430
29.0099	461
29.0361	440
29.0624	408
29.0887	448
29.1149	415
29.1412	417
29.1674	420
29.1937	506
29.22	494
29.2462	448
29.2725	437
29.2987	444
29.325	465
29.3513	429
29.3775	435
29.4038	418
29.4301	433
29.4563	427
29.4826	423
29.5088	437
29.5351	385
29.5614	400
29.5876	431
29.6139	411
29.6401	432
29.6664	451
29.6927	435
29.7189	421
29.7452	407
29.7714	426
29.7977	439
29.824	427
29.8502	435
29.8765	451
29.9028	432
29.929	428
29.9553	429
29.9815	424
30.0078	382
30.0341	406
30.0603	439
30.0866	443
30.1128	424
30.1391	426
30.1654	430
30.1916	435
30.2179	382
30.2441	402
30.2704	407
30.2966	397
30.3229	379
30.3492	390
30.3754	469
30.4017	426
30.428	370
30.4542	426
30.4805	382
30.5067	433
30.533	412
30.5593	397
30.5855	395
30.6118	420
30.638	397
30.6643	416
30.6906	398
30.7168	356
30.7431	393
30.7693	384
30.7956	365
30.8219	395
30.8481	377
30.8744	379
30.9006	393
30.9269	388
30.9532	366
30.9794	401
31.0057	399
31.0319	413
31.0582	360
31.0845	379
31.1107	366
31.137	368
31.1633	365
31.1895	398
31.2158	384
31.242	422
31.2683	353
31.2946	373
31.3208	402
31.3471	432
31.3733	394
31.3996	392
31.4259	341
31.4521	356
31.4784	376
31.5046	317
31.5309	393
31.5572	386
31.5834	337
31.6097	401
31.6359	361
31.6622	375
31.6885	376
31.7147	369
31.741	374
31.7673	374
31.7935	395
31.8198	397
31.846	363
31.8723	366
31.8986	411
31.9248	351
31.9511	340
31.9773	381
32.0036	415
32.0299	344
32.0561	428
32.0824	373
32.1086	376
32.1349	386
32.1611	393
32.1874	399
32.2137	393
32.2399	388
32.2662	382
32.2925	440
32.3187	445
32.345	411
32.3712	451
32.3975	426
32.4238	422
32.45	423
32.4763	425
32.5025	445
32.5288	427
32.5551	474
32.5813	443
32.6076	463
32.6338	451
32.6601	426
32.6864	458
32.7126	463
32.7389	429
32.7651	454
32.7914	487
32.8177	476
32.8439	534
32.8702	468
32.8965	521
32.9227	521
32.949	584
32.9752	660
33.0015	618
33.0277	704
33.054	762
33.0803	840
33.1065	844
33.1328	1084
33.1591	1173
33.1853	1359
33.2116	1669
33.2378	2026
33.2641	2522
33.2904	3182
33.3166	3916
33.3429	4615
33.3691	5834
33.3954	6741
33.4217	7370
33.4479	7429
33.4742	7201
33.5004	6671
33.5267	5962
33.553	5184
33.5792	4269
33.6055	3616
33.6317	2815
33.658	2426
33.6843	1958
33.7105	1513
33.7368	1302
33.763	1063
33.7893	945
33.8156	869
33.8418	735
33.8681	776
33.8944	642
33.9206	627
33.9469	589
33.9731	570
33.9994	505
34.0256	494
34.0519	548
34.0782	514
34.1044	516
34.1307	464
34.157	411
34.1832	429
34.2095	447
34.2357	458
34.262	471
34.2883	463
34.3145	458
34.3408	425
34.367	437
34.3933	419
34.4196	465
34.4458	434
34.4721	427
34.4983	413
34.5246	442
34.5509	439
34.5771	406
34.6034	429
34.6296	435
34.6559	441
34.6822	432
34.7084	418
34.7347	380
34.761	409
34.7872	429
34.8135	460
34.8397	435
34.866	479
34.8922	466
34.9185	435
34.9448	493
34.971	445
34.9973	424
35.0236	478
35.0498	444
35.0761	381
35.1023	435
35.1286	438
35.1549	421
35.1811	448
35.2074	412
35.2336	469
35.2599	417
35.2862	420
35.3124	380
35.3387	375
35.3649	352
35.3912	399
35.4175	429
35.4437	404
35.47	371
35.4963	391
35.5225	383
35.5488	421
35.575	366
35.6013	423
35.6275	389
35.6538	347
35.6801	420
35.7063	354
35.7326	385
35.7589	374
35.7851	417
35.8114	436
35.8376	376
35.8639	417
35.8901	400
35.9164	398
35.9427	387
35.9689	396
35.9952	409
36.0215	390
36.0477	414
36.074	417
36.1002	407
36.1265	421
36.1528	405
36.179	421
36.2053	431
36.2315	413
36.2578	423
36.2841	412
36.3103	421
36.3366	423
36.3628	439
36.3891	387
36.4154	370
36.4416	402
36.4679	380
36.4941	386
36.5204	356
36.5467	379
36.5729	403
36.5992	424
36.6255	409
36.6517	418
36.678	379
36.7042	398
36.7305	449
36.7567	412
36.783	380
36.8093	400
36.8355	411
36.8618	404
36.8881	402
36.9143	412
36.9406	427
36.9668	398
36.9931	425
37.0194	421
37.0456	409
37.0719	366
37.0981	408
37.1244	413
37.1507	395
37.1769	367
37.2032	404
37.2294	412
37.2557	421
37.282	418
37.3082	474
37.3345	370
37.3608	478
37.387	412
37.4133	442
37.4395	441
37.4658	487
37.492	442
37.5183	379
37.5446	459
37.5708	447
37.5971	438
37.6234	424
37.6496	451
37.6759	443
37.7021	441
37.7284	433
37.7546	450
37.7809	473
37.8072	411
37.8334	432
37.8597	402
37.886	460
37.9122	482
37.9385	496
37.9647	497
37.991	513
38.0173	531
38.0435	548
38.0698	486
38.096	516
38.1223	550
38.1486	504
38.1748	519
38.2011	552
38.2274	581
38.2536	534
38.2799	571
38.3061	549
38.3324	535
38.3586	546
38.3849	543
38.4112	579
38.4374	618
38.4637	620
38.49	667
38.5162	666
38.5425	658
38.5687	681
38.595	716
38.6213	735
38.6475	697
38.6738	767
38.7	755
38.7263	752
38.7526	826
38.7788	807
38.8051	880
38.8313	849
38.8576	919
38.8839	961
38.9101	907
38.9364	976
38.9626	1010
38.9889	1073
39.0152	1129
39.0414	1091
39.0677	1213
39.0939	1100
39.1202	1145
39.1465	1239
39.1727	1185
39.199	1172
39.2253	1226
39.2515	1308
39.2778	1283
39.304	1264
39.3303	1257
39.3565	1225
39.3828	1215
39.4091	1309
39.4353	1214
39.4616	1246
39.4879	1146
39.5141	1160
39.5404	1149
39.5666	1114
39.5929	1087
39.6191	1091
39.6454	1078
39.6717	1143
39.6979	1084
39.7242	1091
39.7505	1078
39.7767	1011
39.803	1078
39.8292	1056
39.8555	1041
39.8818	1073
39.908	1097
39.9343	1093
39.9605	1073
39.9868	1108
40.0131	1150
40.0393	1229
40.0656	1180
40.0919	1276
40.1181	1312
40.1444	1320
40.1706	1264
40.1969	1464
40.2231	1385
40.2494	1528
40.2757	1562
40.3019	1594
40.3282	1631
40.3544	1706
40.3807	1826
40.407	1793
40.4332	1923
40.4595	1900
40.4858	2080
40.512	2011
40.5383	2189
40.5645	2258
40.5908	2334
40.6171	2335
40.6433	2362
40.6696	2395
40.6958	2496
40.7221	2518
40.7484	2581
40.7746	2577
40.8009	2599
40.8271	2585
40.8534	2536
40.8797	2427
40.9059	2530
40.9322	2353
40.9584	2417
40.9847	2299
41.011	2296
41.0372	2130
41.0635	2123
41.0898	2120
41.116	1997
41.1423	1884
41.1685	1816
41.1948	1810
41.221	1672
41.2473	1569
41.2736	1575
41.2998	1526
41.3261	1466
41.3524	1369
41.3786	1338
41.4049	1262
41.4311	1207
41.4574	1137
41.4837	1107
41.5099	1026
41.5362	1038
41.5624	997
41.5887	989
41.615	911
41.6412	908
41.6675	890
41.6937	877
41.72	819
41.7463	854
41.7725	796
41.7988	764
41.825	771
41.8513	737
41.8776	713
41.9038	636
41.9301	688
41.9564	629
41.9826	639
42.0089	639
42.0351	566
42.0614	618
42.0876	597
42.1139	551
42.1402	537
42.1664	599
42.1927	523
42.2189	527
42.2452	555
42.2715	535
42.2977	541
42.324	467
42.3503	470
42.3765	518
42.4028	481
42.429	473
42.4553	447
42.4816	481
42.5078	443
42.5341	501
42.5603	448
42.5866	464
42.6129	410
42.6391	466
42.6654	428
42.6916	411
42.7179	468
42.7442	432
42.7704	440
42.7967	430
42.8229	387
42.8492	425
42.8755	365
42.9017	383
42.928	374
42.9543	425
42.9805	424
43.0068	376
43.033	410
43.0593	401
43.0855	339
43.1118	385
43.1381	357
43.1643	392
43.1906	364
43.2169	386
43.2431	344
43.2694	361
43.2956	403
43.3219	363
43.3482	350
43.3744	367
43.4007	383
43.4269	345
43.4532	365
43.4795	377
43.5057	373
43.532	361
43.5582	356
43.5845	341
43.6108	370
43.637	380
43.6633	335
43.6895	344
43.7158	346
43.7421	343
43.7683	353
43.7946	334
43.8209	364
43.8471	334
43.8734	353
43.8996	362
43.9259	324
43.9522	356
43.9784	341
44.0047	316
44.0309	349
44.0572	358
44.0834	347
44.1097	342
44.136	361
44.1622	308
44.1885	300
44.2148	299
44.241	357
44.2673	338
44.2935	335
44.3198	328
44.3461	357
44.3723	310
44.3986	323
44.4248	308
44.4511	329
44.4774	308
44.5036	303
44.5299	321
44.5561	335
44.5824	316
44.6087	337
44.6349	304
44.6612	311
44.6874	285
44.7137	315
44.74	317
44.7662	333
44.7925	350
44.8188	306
44.845	306
44.8713	314
44.8975	318
44.9238	293
44.95	309
44.9763	299
45.0026	279
45.0288	304
45.0551	286
45.0814	323
45.1076	307
45.1339	283
45.1601	323
45.1864	279
45.2127	308
45.2389	278
45.2652	307
45.2914	319
45.3177	309
45.344	297
45.3702	316
45.3965	298
45.4227	290
45.449	302
45.4753	346
45.5015	309
45.5278	291
45.554	290
45.5803	314
45.6066	321
45.6328	304
45.6591	293
45.6853	329
45.7116	304
45.7379	355
45.7641	315
45.7904	309
45.8167	293
45.8429	312
45.8692	281
45.8954	316
45.9217	328
45.9479	310
45.9742	311
46.0005	291
46.0267	327
46.053	334
46.0793	317
46.1055	283
46.1318	343
46.158	318
46.1843	305
46.2106	326
46.2368	294
46.2631	286
46.2893	296
46.3156	268
46.3419	314
46.3681	311
46.3944	287
46.4206	321
46.4469	262
46.4732	286
46.4994	310
46.5257	293
46.5519	275
46.5782	322
46.6045	294
46.6307	256
46.657	316
46.6833	291
46.7095	281
46.7358	293
46.762	303
46.7883	278
46.8145	292
46.8408	288
46.8671	314
46.8933	295
46.9196	291
46.9459	296
46.9721	298
46.9984	311
47.0246	278
47.0509	298
47.0772	269
47.1034	306
47.1297	332
47.1559	302
47.1822	267
47.2085	282
47.2347	252
47.261	299
47.2872	318
47.3135	287
47.3398	285
47.366	276
47.3923	273
47.4185	262
47.4448	262
47.4711	246
47.4973	300
47.5236	295
47.5498	291
47.5761	292
47.6024	297
47.6286	302
47.6549	276
47.6812	253
47.7074	277
47.7337	288
47.7599	271
47.7862	255
47.8124	281
47.8387	267
47.865	295
47.8912	273
47.9175	307
47.9438	252
47.97	282
47.9963	309
48.0225	254
48.0488	276
48.0751	265
48.1013	281
48.1276	274
48.1538	290
48.1801	296
48.2064	242
48.2326	286
48.2589	262
48.2851	293
48.3114	252
48.3377	270
48.3639	279
48.3902	252
48.4164	264
48.4427	257
48.469	275
48.4952	256
48.5215	260
48.5478	244
48.574	249
48.6003	261
48.6265	275
48.6528	292
48.679	313
48.7053	285
48.7316	237
48.7578	253
48.7841	260
48.8103	273
48.8366	257
48.8629	245
48.8891	259
48.9154	267
48.9417	277
48.9679	278
48.9942	255
49.0204	262
49.0467	258
49.073	281
49.0992	253
49.1255	238
49.1517	254
49.178	259
49.2043	266
49.2305	255
49.2568	252
49.283	284
49.3093	261
49.3356	278
49.3618	303
49.3881	270
49.4143	261
49.4406	245
49.4669	250
49.4931	271
49.5194	266
49.5457	229
49.5719	228
49.5982	281
49.6244	277
49.6507	269
49.6769	263
49.7032	269
49.7295	264
49.7557	271
49.782	242
49.8083	271
49.8345	292
49.8608	266
49.887	227
49.9133	226
49.9396	258
49.9658	275
49.9921	260
50.0183	276
50.0446	278
50.0709	267
50.0971	267
50.1234	280
50.1496	258
50.1759	271
50.2022	257
50.2284	251
50.2547	303
50.2809	272
50.3072	276
50.3335	258
50.3597	271
50.386	266
50.4123	276
50.4385	245
50.4648	272
50.491	272
50.5173	295
50.5436	250
50.5698	258
50.5961	273
50.6223	264
50.6486	282
50.6748	253
50.7011	286
50.7274	252
50.7536	248
50.7799	253
50.8062	297
50.8324	270
50.8587	257
50.8849	284
50.9112	274
50.9375	265
50.9637	277
50.99	276
51.0162	272
51.0425	279
51.0688	255
51.095	278
51.1213	282
51.1475	239
51.1738	268
51.2001	254
51.2263	260
51.2526	271
51.2788	280
51.3051	254
51.3314	321
51.3576	293
51.3839	272
51.4102	259
51.4364	274
51.4627	243
51.4889	287
51.5152	256
51.5414	239
51.5677	275
51.594	258
51.6202	300
51.6465	258
51.6728	249
51.699	259
51.7253	266
51.7515	290
51.7778	288
51.8041	282
51.8303	282
51.8566	262
51.8828	287
51.9091	304
51.9354	302
51.9616	260
51.9879	253
52.0141	260
52.0404	303
52.0667	285
52.0929	241
52.1192	268
52.1454	314
52.1717	227
52.198	267
52.2242	275
52.2505	314
52.2767	305
52.303	299
52.3293	275
52.3555	292
52.3818	292
52.4081	284
52.4343	315
52.4606	298
52.4868	322
52.5131	335
52.5393	331
52.5656	370
52.5919	300
52.6181	308
52.6444	298
52.6707	324
52.6969	379
52.7232	320
52.7494	323
52.7757	312
52.802	314
52.8282	288
52.8545	290
52.8807	307
52.907	350
52.9333	295
52.9595	306
52.9858	342
53.012	362
53.0383	331
53.0646	366
53.0908	318
53.1171	403
53.1433	353
53.1696	380
53.1959	381
53.2221	370
53.2484	395
53.2747	399
53.3009	390
53.3272	388
53.3534	414
53.3797	393
53.4059	387
53.4322	407
53.4585	417
53.4847	363
53.511	378
53.5373	418
53.5635	431
53.5898	379
53.616	375
53.6423	421
53.6686	412
53.6948	387
53.7211	391
53.7473	444
53.7736	417
53.7999	427
53.8261	388
53.8524	422
53.8786	371
53.9049	388
53.9312	353
53.9574	368
53.9837	360
54.0099	385
54.0362	396
54.0625	374
54.0887	377
54.115	358
54.1412	336
54.1675	384
54.1938	353
54.22	377
54.2463	349
54.2726	336
54.2988	327
54.3251	333
54.3513	318
54.3776	332
54.4038	305
54.4301	311
54.4564	323
54.4826	319
54.5089	326
54.5352	328
54.5614	319
54.5877	320
54.6139	308
54.6402	329
54.6665	320
54.6927	293
54.719	313
54.7452	276
54.7715	306
54.7978	297
54.824	296
54.8503	283
54.8765	283
54.9028	272
54.9291	292
54.9553	292
54.9816	307
55.0078	281
55.0341	279
55.0604	278
55.0866	261
55.1129	312
55.1392	272
55.1654	283
55.1917	264
55.2179	273
55.2442	253
55.2704	244
55.2967	311
55.323	247
55.3492	295
55.3755	270
55.4017	296
55.428	265
55.4543	306
55.4805	275
55.5068	259
55.5331	275
55.5593	276
55.5856	292
55.6118	272
55.6381	316
55.6644	261
55.6906	256
55.7169	301
55.7431	247
55.7694	260
55.7957	275
55.8219	292
55.8482	244
55.8744	262
55.9007	293
55.927	281
55.9532	254
55.9795	286
56.0057	260
56.032	293
56.0583	258
56.0845	235
56.1108	254
56.1371	262
56.1633	236
56.1896	260
56.2158	269
56.2421	240
56.2683	253
56.2946	280
56.3209	256
56.3471	236
56.3734	236
56.3997	253
56.4259	246
56.4522	262
56.4784	251
56.5047	240
56.531	268
56.5572	256
56.5835	241
56.6097	243
56.636	283
56.6623	254
56.6885	242
56.7148	260
56.741	273
56.7673	251
56.7936	221
56.8198	266
56.8461	265
56.8723	222
56.8986	245
56.9249	235
56.9511	222
56.9774	284
57.0037	237
57.0299	265
57.0562	237
57.0824	252
57.1087	251
57.135	258
57.1612	268
57.1875	263
57.2137	264
57.24	244
57.2662	291
57.2925	265
57.3188	249
57.345	247
57.3713	247
57.3976	277
57.4238	243
57.4501	251
57.4763	298
[truncated: 1,238 more rows]

## Sheet: Fig.1d
P-Tri-RhO2
0	0.3084
7.81337	0.14879
15.6267	0.07445
23.4401	0.06867
31.2535	-0.11949
39.0669	-0.12495
46.8802	0.16323
54.6936	-0.02695
62.507	0.00555
70.3203	0.06356
78.1337	0.0319
85.9471	0.0786
93.7605	0.07818
101.574	0.01622
109.387	0.06676
117.201	-0.03262
125.014	-0.06003
132.827	0.05172
140.641	-0.02042
148.454	0.02404
156.267	-0.01456
164.081	0.06734
171.894	0.03227
179.708	0.03817
187.521	0.01575
195.334	0.01731
203.148	0.05908
210.961	0.09217
218.774	-0.00314
226.588	-0.00552
234.401	0.0594
242.214	0.14774
250.028	-0.00765
257.841	-0.00506
265.655	0.0142
273.468	-0.10838
281.281	-0.00599
289.095	0.09711
296.908	0.08721
304.721	0.05262
312.535	0.10336
320.348	0.0998
328.161	-0.03188
335.975	0.14672
343.788	0.55621
351.602	1.47279
359.415	1.54478
367.228	1.48355
375.042	1.57181
382.855	1.4591
390.668	1.48354
398.482	1.40466
406.295	1.57206
414.109	1.35638
421.922	1.54005
429.735	1.45576
437.549	1.59971
445.362	1.49973
453.175	1.41656
460.989	1.47938
468.802	1.53372
476.616	1.59004
484.429	1.54485
492.242	1.56682
500.056	1.52564
507.869	1.58602
515.683	1.57756
523.496	1.53913
531.309	1.4662
539.122	1.48149
546.936	1.52681
554.749	1.54499
562.563	1.6487
570.376	1.56878
578.189	1.58875
586.003	1.49521
593.816	1.54689
601.63	1.6708
609.443	1.73881
617.256	1.61413
625.07	1.57652
632.883	1.64388
640.696	1.68924
648.51	1.5798
656.323	1.57053
664.136	1.57582
671.95	1.55495
679.763	1.71487
687.577	1.54284
695.39	1.66658
703.203	1.47507
711.017	1.56146
718.83	1.52953
726.644	1.59623
734.457	1.55075
742.27	1.47805
750.084	1.5214
757.897	1.63496
765.71	1.69513
773.524	1.61602
781.337	1.56074
789.15	1.53543
796.964	1.39243
804.777	1.59571
812.591	1.51243
820.404	1.60751
828.217	1.5088
836.031	1.43406
843.844	1.46408
851.657	1.55157
859.471	1.57137
867.284	1.40581
875.097	1.51437
882.911	1.49801
890.724	1.51879
898.538	1.4902
906.351	1.49917
914.164	1.58315
921.978	1.43887
929.791	1.43611
937.605	1.49597
945.418	1.48969
953.231	1.57292
961.044	1.44807
968.858	1.41119
976.671	1.47454
984.485	1.63047
992.298	1.5382
1000.11	1.57068
1007.92	1.41486
1015.74	1.49688
1023.55	1.44186
1031.37	1.44786
1039.18	1.46092
1046.99	1.43148
1054.81	1.41856
1062.62	1.48036
1070.43	1.42866
1078.24	1.47503
1086.06	1.49635
1093.87	1.53042
1101.68	1.53923
1109.5	1.50948
1117.31	1.24192
1125.12	-0.21728
1132.94	-0.25597
1140.75	0.04319
1148.57	-0.10745
1156.38	-0.09268
1164.19	-0.09175
1172.01	-0.06907
1179.82	0.07243
1187.63	0.06568
1195.45	-0.04342
1203.26	-0.05815
1211.07	0.04087
1218.89	0.03446
1226.7	-0.17724
1234.51	-0.06397
1242.33	-0.13851
1250.14	-0.11818
1257.95	-0.06378
1265.77	-0.08401
1273.58	0.02954
1281.39	-0.09673
1289.21	-0.07374
1297.02	-0.20806
1304.83	-0.04277
1312.65	-0.01701
1320.46	-0.12287
1328.27	-0.0349
1336.09	-0.09817
1343.9	-0.01163
1351.71	0.01908
1359.53	-0.00675
1367.34	0.0673
1375.15	-0.11839
1382.97	0.13405
1390.78	0.03467
1398.59	0.03831
1406.41	-0.06388
1414.22	0.05115
1422.03	-0.02595
1429.85	0.07867
1437.66	0.0335
1445.47	0.06147
1453.29	-0.06299
1461.1	-0.02718
1468.91	-0.00981
1476.73	-0.03443
1484.54	0.07079
1492.35	0.05951
1500.17	0.08641
1507.98	0.06709
1515.79	-0.02994
1523.61	0.13768
1531.42	-0.03655
1539.23	0.03493
1547.05	0.04236
1554.86	0.08567
1562.67	-0.0073
1570.49	0.05472

## Sheet: Fig. 1h
Energy	Amplitude	Energy	Amplitude	Energy	Amplitude	Energy	Amplitude
eV	a.u.	eV	a.u.	eV	a.u.	eV	a.u.
	P-Tri-RhO2		Rh-NA/RhO2		Rh foil		Rutile-RhO2
22899.8	0.01237	22899.8	0.01272	22899.8	-0.08504	23191.5	0.01346
22900.1	0.01266	22900.1	0.01226	22900.1	-0.08396	23191.8	0.01345
22900.5	0.01275	22900.5	0.01199	22900.5	-0.08296	23192.2	0.01343
22900.8	0.013	22900.8	0.01204	22900.8	-0.08196	23192.5	0.01342
22901.1	0.01286	22901.1	0.01186	22901.1	-0.08096	23192.8	0.01341
22901.5	0.01268	22901.5	0.01183	22901.5	-0.07996	23193.2	0.0112
22901.8	0.01208	22901.8	0.01224	22901.8	-0.07903	23195.6	0.0177
22902.1	0.01229	22902.1	0.01197	22902.1	-0.07803	23195.9	0.01769
22902.4	0.01209	22902.4	0.0118	22902.4	-0.0771	23196.3	0.01768
22902.7	0.01203	22902.7	0.01188	22902.7	-0.07625	23196.6	0.01986
22903	0.012	22903	0.01189	22903	-0.07539	23196.9	0.01984
22903.3	0.01251	22903.3	0.01134	22903.3	-0.07453	23197.3	0.01764
22903.6	0.01168	22903.6	0.01119	22903.6	-0.07367	23197.6	0.01763
22903.8	0.01191	22903.8	0.01134	22903.8	-0.07289	23198	0.01762
22904.1	0.01234	22904.1	0.01151	22904.1	-0.07203	23198.3	0.0176
22904.4	0.01242	22904.4	0.01178	22904.4	-0.07117	23206.1	0.03049
22904.7	0.01234	22904.7	0.01121	22904.7	-0.07032	23206.5	0.03047
22905	0.01186	22905	0.01139	22905	-0.06946	23206.8	0.03266
22905.3	0.01219	22905.3	0.01141	22905.3	-0.06853	23207.2	0.03484
22905.6	0.01209	22905.6	0.01144	22905.6	-0.06767	23207.5	0.03483
22905.9	0.01205	22905.9	0.01145	22905.9	-0.06674	23207.8	0.03481
22906.1	0.01192	22906.1	0.01162	22906.1	-0.06588	23212.9	0.05656
22906.5	0.01228	22906.5	0.01119	22906.5	-0.06495	23213.3	0.05655
22906.8	0.01196	22906.8	0.01077	22906.8	-0.06402	23213.6	0.06093
22907.1	0.01162	22907.1	0.01141	22907.1	-0.06309	23214	0.06311
22907.4	0.01203	22907.4	0.01146	22907.4	-0.06224	23214.3	0.06529
22907.7	0.01217	22907.7	0.01086	22907.7	-0.06131	23214.6	0.06966
22908	0.01191	22908	0.01126	22908	-0.06038	23215	0.07623
22908.3	0.0117	22908.3	0.01107	22908.3	-0.05952	23215.3	0.07841
22908.6	0.01201	22908.6	0.01098	22908.6	-0.05859	23215.7	0.08498
22908.9	0.01237	22908.9	0.01126	22908.9	-0.05766	23216	0.08935
22909.2	0.0116	22909.2	0.01145	22909.2	-0.05666	23216.3	0.09373
22909.6	0.01127	22909.6	0.01125	22909.6	-0.05566	23216.7	0.0981
22909.9	0.01193	22909.9	0.0113	22909.9	-0.05466	23217	0.10247
22910.2	0.01136	22910.2	0.01152	22910.2	-0.05359	23217.4	0.10904
22910.6	0.01175	22910.6	0.01109	22910.6	-0.05251	23217.7	0.1178
22911	0.01202	22911	0.01086	22911	-0.05137	23218.1	0.12217
22911.4	0.01144	22911.4	0.0109	22911.4	-0.05015	23218.4	0.12874
22911.8	0.01186	22911.8	0.01094	22911.8	-0.04901	23218.7	0.13311
22912.2	0.0121	22912.2	0.01098	22912.2	-0.04779	23219.1	0.14187
22912.6	0.01173	22912.6	0.01111	22912.6	-0.04658	23219.4	0.14625
22913	0.0116	22913	0.01111	22913	-0.04536	23219.8	0.15282
22913.4	0.01127	22913.4	0.01084	22913.4	-0.04422	23220.1	0.15938
22913.8	0.01187	22913.8	0.01089	22913.8	-0.043	23220.4	0.16814
22914.2	0.01172	22914.2	0.01123	22914.2	-0.04186	23220.8	0.1769
22914.5	0.0116	22914.5	0.01108	22914.5	-0.04079	23221.1	0.18566
22914.9	0.01187	22914.9	0.01071	22914.9	-0.03971	23221.5	0.19223
22915.2	0.01121	22915.2	0.01101	22915.2	-0.03864	23221.8	0.1988
22915.6	0.01126	22915.6	0.01071	22915.6	-0.0375	23222.1	0.20975
22916	0.01171	22916	0.01035	22916	-0.03635	23222.5	0.2229
22916.4	0.01095	22916.4	0.0105	22916.4	-0.0352	23222.8	0.23604
22916.7	0.01114	22916.7	0.01058	22916.7	-0.03413	23223.2	0.25357
22917.1	0.01126	22917.1	0.01066	22917.1	-0.03299	23223.5	0.26453
22917.5	0.01043	22917.5	0.01099	22917.5	-0.03177	23223.8	0.27987
22917.9	0.01104	22917.9	0.01125	22917.9	-0.03063	23224.2	0.29959
22918.3	0.01107	22918.3	0.0107	22918.3	-0.02941	23224.5	0.31493
22918.7	0.01101	22918.7	0.01028	22918.7	-0.02826	23224.9	0.33685
22919.1	0.01112	22919.1	0.01027	22919.1	-0.02712	23225.2	0.35657
22919.5	0.011	22919.5	0.01059	22919.5	-0.02598	23225.5	0.38507
22919.8	0.01098	22919.8	0.01041	22919.8	-0.0249	23225.9	0.41137
22920.2	0.01091	22920.2	0.01063	22920.2	-0.02383	23226.2	0.43987
22920.6	0.01118	22920.6	0.01045	22920.6	-0.02268	23226.6	0.46179
22920.9	0.01129	22920.9	0.01009	22920.9	-0.02161	23226.9	0.48371
22921.2	0.0107	22921.2	0.01027	22921.2	-0.02061	23227.2	0.5122
22921.6	0.01086	22921.6	0.01028	22921.6	-0.01953	23227.6	0.53193
22921.9	0.01131	22921.9	0.01053	22921.9	-0.01853	23227.9	0.55384
22922.3	0.0108	22922.3	0.01045	22922.3	-0.01746	23228.3	0.57138
22922.6	0.01085	22922.6	0.01062	22922.6	-0.01645	23228.6	0.59329
22923	0.01008	22923	0.01064	22923	-0.01545	23229	0.61083
22923.3	0.01131	22923.3	0.01056	22923.3	-0.01438	23229.3	0.63055
22923.7	0.01099	22923.7	0.0107	22923.7	-0.01338	23229.6	0.65028
22924	0.01086	22924	0.01042	22924	-0.0123	23230	0.66781
22924.3	0.01118	22924.3	0.01017	22924.3	-0.0113	23230.3	0.68534
22924.7	0.01141	22924.7	0.00996	22924.7	-0.0103	23230.7	0.70287
22925	0.0105	22925	0.01013	22925	-0.0093	23231	0.7204
22925.4	0.011	22925.4	0.0095	22925.4	-0.00829	23231.3	0.73574
22925.7	0.01125	22925.7	0.00956	22925.7	-0.00736	23231.7	0.75327
22926	0.01094	22926	0.01013	22926	-0.00643	23232	0.773
22926.3	0.01064	22926.3	0.01041	22926.3	-0.0055	23232.4	0.79053
22926.6	0.01068	22926.6	0.01038	22926.6	-0.00464	23232.7	0.80587
22926.9	0.01047	22926.9	0.01038	22926.9	-0.00371	23233	0.8234
22927.2	0.01074	22927.2	0.00998	22927.2	-0.00285	23233.4	0.8519
22927.5	0.01057	22927.5	0.00985	22927.5	-0.00199	23233.7	0.86724
22927.7	0.01004	22927.7	0.00978	22927.7	-0.0012	23234.1	0.88477
22928	0.01009	22928	0.00962	22928	-0.000346715	23234.4	0.90449
22928.3	0.01068	22928.3	0.00983	22928.3	0.000513994	23234.7	0.92641
22928.6	0.0102	22928.6	0.00963	22928.6	0.00137	23235.1	0.95052
22928.9	0.01073	22928.9	0.00982	22928.9	0.00223	23235.4	0.97025
22929.1	0.00955	22929.1	0.00986	22929.1	0.00309	23235.8	0.98997
22929.4	0.0103	22929.4	0.00963	22929.4	0.00395	23236.1	1.0053
22929.7	0.01041	22929.7	0.00956	22929.7	0.00488	23236.4	1.0316
22930	0.01057	22930	0.00935	22930	0.00574	23236.8	1.0491
22930.3	0.01034	22930.3	0.00966	22930.3	0.00667	23237.1	1.0711
22930.7	0.01039	22930.7	0.00986	22930.7	0.0076	23237.5	1.0842
22931	0.01046	22931	0.01017	22931	0.00854	23237.8	1.0996
22931.3	0.00958	22931.3	0.00969	22931.3	0.0094	23238.1	1.1127
22931.6	0.01057	22931.6	0.0096	22931.6	0.00997	23238.5	1.1193
22931.8	0.00948	22931.8	0.00971	22931.8	0.00988	23238.8	1.1302
22932.2	0.01049	22932.2	0.0098	22932.2	0.00948	23239.2	1.1368
22932.5	0.00952	22932.5	0.00971	22932.5	0.00919	23239.5	1.1412
22932.8	0.01015	22932.8	0.00957	22932.8	0.0095	23239.8	1.1455
22933.1	0.01022	22933.1	0.00946	22933.1	0.00982	23240.2	1.1477
22933.4	0.00999	22933.4	0.00939	22933.4	0.00929	23240.5	1.1521
22933.8	0.00961	22933.8	0.00884	22933.8	0.00911	23240.9	1.1521
22934.1	0.01008	22934.1	0.00904	22934.1	0.00923	23241.2	1.1543
22934.5	0.01001	22934.5	0.00961	22934.5	0.00931	23241.6	1.1542
22934.9	0.00985	22934.9	0.00934	22934.9	0.00991	23241.9	1.1542
22935.3	0.01	22935.3	0.00941	22935.3	0.00917	23242.2	1.152
22935.6	0.0095	22935.6	0.0095	22935.6	0.00985	23242.6	1.152
22936.1	0.00951	22936.1	0.00935	22936.1	0.00907	23242.9	1.152
22936.5	0.00988	22936.5	0.0096	22936.5	0.00933	23243.3	1.1476
22936.9	0.00983	22936.9	0.00935	22936.9	0.00917	23243.6	1.1476
22937.2	0.01001	22937.2	0.00883	22937.2	0.00939	23243.9	1.1454
22937.6	0.01004	22937.6	0.00871	22937.6	0.00893	23244.3	1.1432
22938	0.00978	22938	0.00912	22938	0.00936	23244.6	1.1432
22938.4	0.00935	22938.4	0.00922	22938.4	0.00919	23245	1.141
22938.7	0.0095	22938.7	0.00933	22938.7	0.00911	23245.3	1.1388
22939.1	0.00994	22939.1	0.00929	22939.1	0.00958	23245.6	1.1366
22939.5	0.00941	22939.5	0.00897	22939.5	0.00943	23246	1.1344
22939.9	0.00921	22939.9	0.00878	22939.9	0.00887	23246.3	1.1343
22940.2	0.00964	22940.2	0.00852	22940.2	0.00831	23246.7	1.1299
22940.6	0.00952	22940.6	0.00874	22940.6	0.00907	23247	1.1277
22941	0.00965	22941	0.00888	22941	0.00935	23247.3	1.1255
22941.4	0.00931	22941.4	0.00867	22941.4	0.00881	23247.7	1.1211
22941.8	0.00905	22941.8	0.00828	22941.8	0.00887	23248	1.1189
22942.2	0.00927	22942.2	0.00861	22942.2	0.00861	23248.4	1.1145
22942.6	0.00943	22942.6	0.00896	22942.6	0.00862	23248.7	1.1101
22942.9	0.0092	22942.9	0.00888	22942.9	0.00933	23249	1.1057
22943.3	0.00929	22943.3	0.00878	22943.3	0.00872	23249.4	1.1013
22943.7	0.0094	22943.7	0.00879	22943.7	0.00872	23249.7	1.0969
22944.1	0.00995	22944.1	0.00853	22944.1	0.00916	23250.1	1.0925
22944.4	0.00937	22944.4	0.00842	22944.4	0.00948	23250.4	1.0838
22944.8	0.00911	22944.8	0.00877	22944.8	0.00924	23250.7	1.0772
22945.1	0.00892	22945.1	0.00892	22945.1	0.00824	23251.1	1.0706
22945.5	0.00897	22945.5	0.00855	22945.5	0.00807	23251.4	1.0618
22945.8	0.00921	22945.8	0.00833	22945.8	0.00829	23251.8	1.0574
22946.2	0.0084	22946.2	0.00866	22946.2	0.00866	23252.1	1.0508
22946.5	0.00884	22946.5	0.009	22946.5	0.00875	23252.5	1.0442
22946.9	0.0092	22946.9	0.00887	22946.9	0.00857	23252.8	1.0398
22947.2	0.00887	22947.2	0.00869	22947.2	0.00794	23253.1	1.0354
22947.6	0.00926	22947.6	0.00839	22947.6	0.00792	23253.5	1.0266
22947.9	0.00882	22947.9	0.00816	22947.9	0.00831	23253.8	1.0222
22948.2	0.00917	22948.2	0.00844	22948.2	0.00798	23254.2	1.0178
22948.6	0.00932	22948.6	0.0084	22948.6	0.00785	23254.5	1.0134
22948.9	0.00874	22948.9	0.00869	22948.9	0.00843	23254.8	1.009
22949.3	0.00874	22949.3	0.00865	22949.3	0.00846	23255.2	1.0046
22949.6	0.00896	22949.6	0.00859	22949.6	0.00834	23255.5	1.0002
22949.9	0.00884	22949.9	0.00863	22949.9	0.00871	23255.9	0.99585
22950.2	0.00894	22950.2	0.00825	22950.2	0.00819	23256.2	0.99145
22950.5	0.00937	22950.5	0.00824	22950.5	0.0076	23256.5	0.98705
22950.8	0.00893	22950.8	0.00844	22950.8	0.00778	23256.9	0.98046
22951.1	0.00885	22951.1	0.00788	22951.1	0.0082	23257.2	0.97606
22951.3	0.00884	22951.3	0.0079	22951.3	0.00888	23257.6	0.96947
22951.6	0.00803	22951.6	0.00838	22951.6	0.00857	23257.9	0.96727
22951.9	0.00853	22951.9	0.00796	22951.9	0.00839	23258.2	0.96287
22952.2	0.0086	22952.2	0.00772	22952.2	0.00844	23258.6	0.95847
22952.5	0.00847	22952.5	0.0081	22952.5	0.00824	23258.9	0.95188
22952.7	0.0084	22952.7	0.00809	22952.7	0.00811	23259.3	0.94748
22953	0.00857	22953	0.00765	22953	0.00844	23259.6	0.94308
22953.3	0.00878	22953.3	0.00735	22953.3	0.0077	23259.9	0.93869
22953.7	0.00871	22953.7	0.00806	22953.7	0.00784	23260.3	0.9321
22954	0.0085	22954	0.00828	22954	0.00795	23260.6	0.9277
22954.3	0.0083	22954.3	0.00786	22954.3	0.00788	23261	0.92549
22954.6	0.00834	22954.6	0.0076	22954.6	0.00769	23261.3	0.92109
22954.9	0.00889	22954.9	0.00779	22954.9	0.00775	23261.6	0.9167
22955.2	0.00798	22955.2	0.00805	22955.2	0.00776	23262	0.9123
22955.5	0.00794	22955.5	0.00817	22955.5	0.00782	23262.3	0.9079
22955.8	0.00817	22955.8	0.00787	22955.8	0.00793	23262.7	0.9057
22956.1	0.0082	22956.1	0.00766	22956.1	0.00815	23263	0.9013
22956.4	0.00872	22956.4	0.00732	22956.4	0.00795	23263.4	0.90129
22956.7	0.00851	22956.7	0.00731	22956.7	0.00781	23263.7	0.89908
22957	0.00827	22957	0.00757	22957	0.00751	23264	0.89688
22957.3	0.00863	22957.3	0.00774	22957.3	0.00783	23264.4	0.89686
22957.7	0.00841	22957.7	0.00804	22957.7	0.0079	23264.7	0.89685
22958	0.00808	22958	0.0078	22958	0.00838	23265.7	0.89243
22958.4	0.00817	22958.4	0.00734	22958.4	0.00821	23266.1	0.89242
22958.8	0.00807	22958.8	0.00784	22958.8	0.00793	23266.4	0.89241
22959.2	0.00814	22959.2	0.00789	22959.2	0.00712	23266.8	0.89239
22959.6	0.00877	22959.6	0.00729	22959.6	0.00811	23267.1	0.89238
22960	0.00791	22960	0.00732	22960	0.008	23267.4	0.89237
22960.4	0.00788	22960.4	0.00756	22960.4	0.00742	23268.1	0.89235
22960.8	0.00831	22960.8	0.00768	22960.8	0.00712	23268.5	0.89233
22961.2	0.00755	22961.2	0.00739	22961.2	0.00731	23269.1	0.8967
22961.6	0.00806	22961.6	0.00745	22961.6	0.0076	23269.5	0.89668
22961.9	0.00787	22961.9	0.00787	22961.9	0.00796	23269.8	0.89887
22962.3	0.0079	22962.3	0.00733	22962.3	0.00761	23270.2	0.89885
22962.7	0.00758	22962.7	0.00687	22962.7	0.00684	23270.5	0.90103
22963.1	0.00817	22963.1	0.00758	22963.1	0.00702	23270.8	0.90102
22963.4	0.00822	22963.4	0.00755	22963.4	0.00768	23272.9	0.90753
22963.8	0.00783	22963.8	0.00738	22963.8	0.00765	23273.2	0.90971
22964.2	0.00766	22964.2	0.00723	22964.2	0.00767	23273.6	0.9097
22964.6	0.00719	22964.6	0.00695	22964.6	0.00787	23273.9	0.91407
22965	0.00785	22965	0.00717	22965	0.00719	23274.3	0.91625
22965.3	0.00726	22965.3	0.00742	22965.3	0.00789	23274.6	0.91844
22965.7	0.00717	22965.7	0.0074	22965.7	0.00726	23276	0.93155
22966.1	0.00761	22966.1	0.00723	22966.1	0.00706	23276.3	0.93153
22966.5	0.00796	22966.5	0.00728	22966.5	0.00682	23276.6	0.93591
22966.9	0.00772	22966.9	0.00727	22966.9	0.00678	23277.7	0.94464
22967.3	0.00759	22967.3	0.00724	22967.3	0.00687	23278	0.94463
22967.6	0.00733	22967.6	0.00699	22967.6	0.00784	23278.3	0.94901
22968	0.00758	22968	0.00701	22968	0.0072	23278.7	0.94899
22968.4	0.00698	22968.4	0.00705	22968.4	0.00651	23279	0.94898
22968.7	0.00789	22968.7	0.00726	22968.7	0.00698	23279.4	0.95336
22969.1	0.00745	22969.1	0.00722	22969.1	0.00698	23279.7	0.95334
22969.4	0.00747	22969.4	0.00736	22969.4	0.00698	23280	0.95333
22969.8	0.0076	22969.8	0.0076	22969.8	0.00732	23280.4	0.95332
22970.1	0.00768	22970.1	0.00748	22970.1	0.00694	23280.7	0.95769
22970.5	0.00795	22970.5	0.00683	22970.5	0.00719	23281.1	0.95768
22970.8	0.00753	22970.8	0.00685	22970.8	0.00722	23281.4	0.95767
22971.2	0.00746	22971.2	0.00698	22971.2	0.00691	23281.7	0.96204
22971.5	0.00727	22971.5	0.00692	22971.5	0.00665	23286.2	0.98382
22971.9	0.00749	22971.9	0.007	22971.9	0.00636	23286.5	0.98381
22972.2	0.0075	22972.2	0.00689	22972.2	0.00616	23287.9	0.99253
22972.5	0.00707	22972.5	0.00687	22972.5	0.00671	23288.2	0.99252
22972.9	0.00693	22972.9	0.00661	22972.9	0.00699	23288.6	0.99251
22973.2	0.00684	22973.2	0.00664	22973.2	0.00734	23288.9	0.99688
22973.5	0.0066	22973.5	0.00706	22973.5	0.0071	23289.2	0.99687
22973.8	0.00719	22973.8	0.00703	22973.8	0.00666	23289.6	0.99905
22974.2	0.00713	22974.2	0.00678	22974.2	0.00657	23289.9	1.0012
22974.5	0.00655	22974.5	0.00705	22974.5	0.00676	23290.3	1.0012
22974.7	0.00714	22974.7	0.00669	22974.7	0.00706	23290.6	1.0056
22975	0.00741	22975	0.00646	22975	0.00721	23290.9	1.0078
22975.3	0.00672	22975.3	0.00635	22975.3	0.00712	23291.3	1.01
22975.6	0.00668	22975.6	0.00645	22975.6	0.0067	23291.6	1.0099
22975.9	0.00686	22975.9	0.00661	22975.9	0.00633	23292	1.0143
22976.2	0.00674	22976.2	0.00663	22976.2	0.00633	23292.3	1.0143
22976.5	0.00644	22976.5	0.00633	22976.5	0.00673	23292.6	1.0187
22976.8	0.00685	22976.8	0.00636	22976.8	0.00686	23293	1.0209
22977	0.0064	22977	0.00646	22977	0.00688	23293.3	1.023
22977.3	0.00675	22977.3	0.00639	22977.3	0.00609	23293.7	1.0252
22977.6	0.0069	22977.6	0.00614	22977.6	0.00641	23294	1.0274
22978	0.00682	22978	0.00601	22978	0.00601	23294.3	1.0274
22978.3	0.00672	22978.3	0.00607	22978.3	0.00598	23296.7	1.0383
22978.6	0.00677	22978.6	0.00618	22978.6	0.00594	23297.1	1.0448
22978.9	0.00666	22978.9	0.0064	22978.9	0.00627	23297.4	1.0404
22979.2	0.00651	22979.2	0.0061	22979.2	0.00709	23297.8	1.0404
22979.5	0.00642	22979.5	0.00587	22979.5	0.00692	23298.1	1.0448
22979.8	0.00645	22979.8	0.00606	22979.8	0.00586	23298.4	1.0448
22980.1	0.00651	22980.1	0.00627	22980.1	0.0062	23298.8	1.0448
22980.4	0.0063	22980.4	0.00612	22980.4	0.00645	23299.5	1.0513
22980.7	0.00661	22980.7	0.00602	22980.7	0.00634	23299.8	1.0513
22981	0.00673	22981	0.00623	22981	0.00595	23300.1	1.0513
22981.4	0.00596	22981.4	0.00614	22981.4	0.00586	23300.5	1.0513
22981.7	0.00669	22981.7	0.00621	22981.7	0.00607	23300.8	1.0513
22982.1	0.00675	22982.1	0.00636	22982.1	0.00637	23301.2	1.0513
22982.4	0.00681	22982.4	0.006	22982.4	0.00666	23301.5	1.0535
22982.8	0.00641	22982.8	0.00604	22982.8	0.00603	23302.2	1.0534
22983.2	0.00598	22983.2	0.00606	22983.2	0.00561	23302.5	1.0534
22983.6	0.00655	22983.6	0.00581	22983.6	0.00571	23302.9	1.0534
22984	0.0066	22984	0.00589	22984	0.00556	23303.2	1.0534
22984.4	0.00629	22984.4	0.00574	22984.4	0.00565	23303.5	1.0534
22984.8	0.00656	22984.8	0.00587	22984.8	0.0052	23303.9	1.0534
22985.2	0.00622	22985.2	0.00614	22985.2	0.00584	23304.2	1.0534
22985.6	0.00617	22985.6	0.00599	22985.6	0.00592	23304.6	1.0533
22986	0.00646	22986	0.00616	22986	0.00667	23304.9	1.0533
22986.3	0.00632	22986.3	0.00576	22986.3	0.00612	23305.2	1.0533
22986.7	0.00594	22986.7	0.00582	22986.7	0.00568	23305.6	1.0555
22987.1	0.00607	22987.1	0.00589	22987.1	0.00609	23305.9	1.0555
22987.5	0.00628	22987.5	0.00566	22987.5	0.00595	23306.3	1.0555
22987.8	0.00623	22987.8	0.00568	22987.8	0.00519	23306.6	1.0555
22988.2	0.00586	22988.2	0.00583	22988.2	0.0054	23306.9	1.0533
22988.6	0.00611	22988.6	0.00595	22988.6	0.00528	23307.3	1.0533
22989	0.00606	22989	0.00574	22989	0.00612	23307.6	1.0554
22989.4	0.00631	22989.4	0.00559	22989.4	0.00596	23309.3	1.0488
22989.8	0.00625	22989.8	0.00541	22989.8	0.00569	23309.7	1.0488
22990.1	0.00593	22990.1	0.00551	22990.1	0.0053	23310	1.0488
22990.6	0.00558	22990.6	0.00555	22990.6	0.00509	23310.4	1.0488
22990.9	0.0059	22990.9	0.0056	22990.9	0.00528	23310.7	1.0487
22991.3	0.00508	22991.3	0.00551	22991.3	0.00654	23311	1.0487
22991.7	0.00578	22991.7	0.00517	22991.7	0.00582	23311.7	1.0443
22992	0.00598	22992	0.00524	22992	0.00591	23312.1	1.0421
22992.4	0.00579	22992.4	0.00572	22992.4	0.00555	23312.4	1.0421
22992.8	0.00572	22992.8	0.00543	22992.8	0.00546	23312.7	1.0399
22993.1	0.00601	22993.1	0.00485	22993.1	0.00524	23313.1	1.0399
22993.5	0.00606	22993.5	0.00516	22993.5	0.00529	23313.8	1.0355
22993.8	0.0056	22993.8	0.00553	22993.8	0.00542	23314.1	1.0355
22994.2	0.00578	22994.2	0.0057	22994.2	0.00547	23314.4	1.0333
22994.5	0.00554	22994.5	0.00547	22994.5	0.00548	23314.8	1.0333
22994.8	0.00576	22994.8	0.00501	22994.8	0.0057	23315.1	1.031
22995.2	0.00574	22995.2	0.00546	22995.2	0.00531	23315.5	1.031
22995.5	0.00531	22995.5	0.00536	22995.5	0.00489	23315.8	1.031
22995.9	0.00575	22995.9	0.00514	22995.9	0.00503	23316.1	1.0266
22996.2	0.00553	22996.2	0.00506	22996.2	0.00536	23316.5	1.0266
22996.6	0.0055	22996.6	0.00505	22996.6	0.00525	23316.8	1.0244
22996.9	0.0056	22996.9	0.00511	22996.9	0.00498	23317.2	1.0244
22997.2	0.00562	22997.2	0.00496	22997.2	0.00444	23317.5	1.0244
22997.5	0.00508	22997.5	0.00469	22997.5	0.00451	23317.8	1.0222
22997.9	0.0055	22997.9	0.00525	22997.9	0.00493	23318.2	1.0222
22998.2	0.00517	22998.2	0.00541	22998.2	0.0051	23318.5	1.0222
22998.5	0.0053	22998.5	0.00489	22998.5	0.0052	23318.9	1.0221
22998.8	0.00456	22998.8	0.00471	22998.8	0.00491	23319.2	1.0177
22999.1	0.00564	22999.1	0.00469	22999.1	0.00483	23319.5	1.0177
22999.3	0.00519	22999.3	0.00462	22999.3	0.00515	23319.9	1.0177
22999.6	0.00504	22999.6	0.00475	22999.6	0.00521	23320.2	1.0155
22999.9	0.00533	22999.9	0.00466	22999.9	0.0053	23320.6	1.0155
23000.2	0.00505	23000.2	0.00489	23000.2	0.00532	23320.9	1.0133
23000.5	0.00492	23000.5	0.00528	23000.5	0.00508	23321.3	1.0133
23000.8	0.00549	23000.8	0.00494	23000.8	0.00543	23321.6	1.0111
23001	0.00498	23001	0.00467	23001	0.00527	23321.9	1.0089
23001.3	0.00563	23001.3	0.00485	23001.3	0.00526	23322.3	1.0089
23001.7	0.00491	23001.7	0.00447	23001.7	0.00437	23322.6	1.0089
23001.9	0.00475	23001.9	0.00467	23001.9	0.00424	23323	1.0067
23002.3	0.00483	23002.3	0.00521	23002.3	0.00446	23323.3	1.0066
23002.5	0.00524	23002.5	0.0047	23002.5	0.0045	23323.6	1.0044
23002.9	0.00558	23002.9	0.0049	23002.9	0.00432	23324	1.0044
23003.2	0.00485	23003.2	0.00466	23003.2	0.00461	23324.3	1.0022
23003.5	0.00519	23003.5	0.00429	23003.5	0.00475	23324.7	1
23003.8	0.00523	23003.8	0.00461	23003.8	0.00469
23004.1	0.00506	23004.1	0.00426	23004.1	0.00514
23004.4	0.00525	23004.4	0.00427	23004.4	0.00457
23004.7	0.00483	23004.7	0.00456	23004.7	0.00453
23005	0.00521	23005	0.00444	23005	0.00453
23005.4	0.00464	23005.4	0.0044	23005.4	0.00479
23005.7	0.0046	23005.7	0.00465	23005.7	0.00454
23006	0.00464	23006	0.00477	23006	0.00466
23006.4	0.00414	23006.4	0.005	23006.4	0.00505
23006.8	0.00403	23006.8	0.00483	23006.8	0.00426
23007.2	0.00443	23007.2	0.00449	23007.2	0.00372
23007.6	0.00507	23007.6	0.00407	23007.6	0.00393
23008	0.00434	23008	0.00415	23008	0.00391
23008.4	0.00471	23008.4	0.00442	23008.4	0.00419
23008.8	0.00481	23008.8	0.00466	23008.8	0.00434
23009.2	0.00418	23009.2	0.0046	23009.2	0.00516
23009.6	0.00434	23009.6	0.00451	23009.6	0.00475
23009.9	0.00449	23009.9	0.00453	23009.9	0.00459
23010.3	0.00485	23010.3	0.00419	23010.3	0.00365
23010.7	0.00432	23010.7	0.00407	23010.7	0.00451
23011.1	0.00436	23011.1	0.00413	23011.1	0.00453
23011.5	0.00503	23011.5	0.00445	23011.5	0.00423
23011.8	0.00392	23011.8	0.00449	23011.8	0.00436
23012.2	0.00436	23012.2	0.0042	23012.2	0.00402
23012.6	0.00423	23012.6	0.00391	23012.6	0.00424
23013	0.00483	23013	0.0039	23013	0.00434
23013.4	0.00391	23013.4	0.00408	23013.4	0.00378
23013.7	0.00437	23013.7	0.00396	23013.7	0.00397
23014.1	0.00434	23014.1	0.00408	23014.1	0.00348
23014.5	0.00437	23014.5	0.00409	23014.5	0.00358
23014.9	0.00385	23014.9	0.00379	23014.9	0.00468
23015.3	0.00449	23015.3	0.00367	23015.3	0.00369
23015.7	0.00375	23015.7	0.00392	23015.7	0.00347
23016.1	0.00406	23016.1	0.00409	23016.1	0.00388
23016.4	0.00455	23016.4	0.00426	23016.4	0.00441
23016.8	0.00412	23016.8	0.00415	23016.8	0.0039
23017.1	0.00456	23017.1	0.00387	23017.1	0.00364
23017.5	0.0043	23017.5	0.00376	23017.5	0.00389
23017.8	0.00421	23017.8	0.0038	23017.8	0.00412
23018.2	0.00389	23018.2	0.00351	23018.2	0.00417
23018.5	0.00395	23018.5	0.00366	23018.5	0.00409
23018.9	0.00369	23018.9	0.00387	23018.9	0.00389
23019.2	0.00415	23019.2	0.00411	23019.2	0.00326
23019.5	0.00354	23019.5	0.00409	23019.5	0.00298
23019.9	0.00382	23019.9	0.00402	23019.9	0.00343
23020.2	0.00396	23020.2	0.00388	23020.2	0.00364
23020.6	0.00428	23020.6	0.00386	23020.6	0.00382
23020.9	0.00394	23020.9	0.00366	23020.9	0.0034
23021.3	0.00407	23021.3	0.00354	23021.3	0.00334
23021.6	0.00413	23021.6	0.00338	23021.6	0.00342
23021.9	0.00391	23021.9	0.00304	23021.9	0.00333
23022.2	0.00362	23022.2	0.00376	23022.2	0.0036
23022.5	0.00379	23022.5	0.00403	23022.5	0.00384
23022.8	0.00384	23022.8	0.00364	23022.8	0.00406
23023.1	0.00401	23023.1	0.00343	23023.1	0.0032
23023.4	0.00373	23023.4	0.00322	23023.4	0.00313
23023.7	0.00391	23023.7	0.00358	23023.7	0.00354
23023.9	0.00362	23023.9	0.00353	23023.9	0.00344
23024.2	0.00349	23024.2	0.00312	23024.2	0.00356
23024.5	0.00374	23024.5	0.00316	23024.5	0.00322
23024.8	0.0035	23024.8	0.00325	23024.8	0.00383
23025.1	0.00341	23025.1	0.0033	23025.1	0.00345
23025.4	0.0038	23025.4	0.00352	23025.4	0.00329
23025.7	0.00388	23025.7	0.00329	23025.7	0.00295
23026	0.00374	23026	0.00308	23026	0.00338
23026.3	0.00362	23026.3	0.00273	23026.3	0.0036
23026.6	0.00349	23026.6	0.00255	23026.6	0.00316
23026.9	0.00351	23026.9	0.00283	23026.9	0.00365
23027.2	0.00318	23027.2	0.00311	23027.2	0.00335
23027.5	0.00341	23027.5	0.00301	23027.5	0.00356
23027.8	0.00318	23027.8	0.0032	23027.8	0.00326
23028.1	0.00296	23028.1	0.00334	23028.1	0.00376
23028.5	0.00372	23028.5	0.0032	23028.5	0.00311
23028.7	0.00371	23028.7	0.00324	23028.7	0.00286
23029.1	0.00298	23029.1	0.00345	23029.1	0.00293
23029.4	0.00312	23029.4	0.00317	23029.4	0.00332
23029.8	0.00312	23029.8	0.00307	23029.8	0.00318
23030.1	0.00298	23030.1	0.00281	23030.1	0.00315
23030.5	0.00263	23030.5	0.0029	23030.5	0.00304
23030.9	0.00285	23030.9	0.00313	23030.9	0.00287
23031.3	0.00325	23031.3	0.00325	23031.3	0.00294
23031.7	0.00293	23031.7	0.00261	23031.7	0.00361
23032.1	0.00297	23032.1	0.00221	23032.1	0.00256
23032.5	0.0034	23032.5	0.00274	23032.5	0.00291
23032.9	0.00346	23032.9	0.00279	23032.9	0.00214
23033.3	0.00281	23033.3	0.00276	23033.3	0.003
23033.7	0.00321	23033.7	0.00316	23033.7	0.00298
23034	0.00273	23034	0.00301	23034	0.00284
23034.4	0.00317	23034.4	0.00262	23034.4	0.00252
23034.8	0.00269	23034.8	0.00242	23034.8	0.00266
23035.2	0.00302	23035.2	0.00262	23035.2	0.00281
23035.5	0.00317	23035.5	0.00264	23035.5	0.0027
23035.9	0.00291	23035.9	0.00232	23035.9	0.0032
23036.3	0.00251	23036.3	0.00232	23036.3	0.00294
23036.7	0.00312	23036.7	0.00273	23036.7	0.00274
23037.1	0.00242	23037.1	0.00304	23037.1	0.00288
23037.5	0.00331	23037.5	0.00308	23037.5	0.00304
23037.9	0.00299	23037.9	0.00288	23037.9	0.00276
23038.2	0.00288	23038.2	0.00268	23038.2	0.00253
23038.7	0.00313	23038.7	0.00301	23038.7	0.00243
23039	0.00285	23039	0.00282	23039	0.00271
23039.4	0.00233	23039.4	0.00252	23039.4	0.00222
23039.8	0.00314	23039.8	0.00245	23039.8	0.00235
23040.2	0.00264	23040.2	0.00261	23040.2	0.00247
23040.5	0.0031	23040.5	0.00298	23040.5	0.00258
23040.9	0.00306	23040.9	0.00296	23040.9	0.00265
23041.2	0.00234	23041.2	0.0025	23041.2	0.00241
23041.6	0.00214	23041.6	0.00226	23041.6	0.00223
23041.9	0.00251	23041.9	0.0022	23041.9	0.00265
23042.3	0.00283	23042.3	0.00204	23042.3	0.00253
23042.7	0.00259	23042.7	0.00195	23042.7	0.00249
23043	0.00251	23043	0.00234	23043	0.00257
23043.3	0.00295	23043.3	0.00227	23043.3	0.00219
23043.7	0.0029	23043.7	0.00228	23043.7	0.00222
23044	0.00309	23044	0.0024	23044	0.00223
23044.4	0.0025	23044.4	0.00218	23044.4	0.00203
23044.7	0.00231	23044.7	0.00228	23044.7	0.00203
23045.1	0.00228	23045.1	0.00235	23045.1	0.00206
23045.4	0.00234	23045.4	0.00233	23045.4	0.00216
23045.7	0.00277	23045.7	0.00215	23045.7	0.0024
23046	0.00218	23046	0.00225	23046	0.00254
23046.3	0.00224	23046.3	0.00221	23046.3	0.00242
23046.6	0.00234	23046.6	0.00194	23046.6	0.00239
23046.9	0.00234	23046.9	0.00199	23046.9	0.00203
23047.2	0.00213	23047.2	0.00185	23047.2	0.00219
23047.5	0.00182	23047.5	0.00191	23047.5	0.00202
23047.8	0.00202	23047.8	0.00231	23047.8	0.00228
23048.1	0.00242	23048.1	0.00194	23048.1	0.0017
23048.4	0.0025	23048.4	0.00205	23048.4	0.00162
23048.6	0.00196	23048.6	0.00216	23048.6	0.00233
23048.9	0.00213	23048.9	0.00233	23048.9	0.00246
23049.2	0.00187	23049.2	0.00211	23049.2	0.00216
23049.5	0.00204	23049.5	0.00161	23049.5	0.00213
23049.8	0.00174	23049.8	0.00197	23049.8	0.00217
23050.1	0.00181	23050.1	0.00212	23050.1	0.00214
23050.4	0.00144	23050.4	0.00202	23050.4	0.0014
23050.7	0.00194	23050.7	0.00225	23050.7	0.00138
23051.1	0.0023	23051.1	0.00183	23051.1	0.00216
23051.3	0.00211	23051.3	0.00178	23051.3	0.00167
23051.7	0.00186	23051.7	0.00198	23051.7	0.00195
23052	0.00159	23052	0.0016	23052	0.00128
23052.3	0.00168	23052.3	0.0014	23052.3	0.00201
23052.6	0.00152	23052.6	0.00156	23052.6	0.00249
23052.9	0.00159	23052.9	0.00132	23052.9	0.00163
23053.2	0.00191	23053.2	0.00155	23053.2	0.00238
23053.5	0.00243	23053.5	0.00163	23053.5	0.00184
23053.9	0.00101	23053.9	0.00145	23053.9	0.00215
23054.2	0.00179	23054.2	0.00173	23054.2	0.00176
23054.6	0.00208	23054.6	0.00151	23054.6	0.00143
23055	0.00175	23055	0.00156	23055	0.0014
23055.4	0.0017	23055.4	0.00166	23055.4	0.002
23055.8	0.00154	23055.8	0.00139	23055.8	0.00184
23056.2	0.00155	23056.2	0.00151	23056.2	0.00176
23056.6	0.00161	23056.6	0.00179	23056.6	0.00143
23057	0.00151	23057	0.00154	23057	0.00107
23057.4	0.0014	23057.4	0.0012	23057.4	0.00121
23057.8	0.00144	23057.8	0.00114	23057.8	0.00145
23058.2	0.00154	23058.2	0.0014	23058.2	0.00183
23058.5	0.00133	23058.5	0.00127	23058.5	0.00147
23058.9	0.00123	23058.9	0.00104	23058.9	0.00132
23059.3	0.00199	23059.3	0.00131	23059.3	0.00143
23059.6	0.0012	23059.6	0.00148	23059.6	0.00139
23060	0.00148	23060	0.00139	23060	0.00104
23060.4	0.0014	23060.4	0.0012	23060.4	0.000993176
23060.8	0.00166	23060.8	0.00145	23060.8	0.00113
23061.2	0.00151	23061.2	0.00171	23061.2	0.00115
23061.5	0.00195	23061.5	0.00153	23061.5	0.000929315
23062	0.00141	23062	0.00143	23062	0.000560628
23062.3	0.00146	23062.3	0.00141	23062.3	0.00138
23062.7	0.00136	23062.7	0.00112	23062.7	0.00179
23063.1	0.00167	23063.1	0.000738701	23063.1	0.00232
23063.5	0.00175	23063.5	0.00101	23063.5	0.00184
23063.9	0.00145	23063.9	0.00142	23063.9	0.000902769
23064.2	0.00104	23064.2	0.00106	23064.2	0.000598677
23064.6	0.00134	23064.6	0.00103	23064.6	0.000834058
23064.9	0.00188	23064.9	0.0012	23064.9	0.000869183
23065.3	0.00145	23065.3	0.00135	23065.3	0.000746186
23065.7	0.00134	23065.7	0.0013	23065.7	0.00103
23066	0.00152	23066	0.00136	23066	0.00113
23066.4	0.0014	23066.4	0.00141	23066.4	0.000938258
23066.7	0.00128	23066.7	0.000964031	23066.7	0.00108
23067	0.00135	23067	0.00102	23067	0.000946104
23067.4	0.00103	23067.4	0.00144	23067.4	0.000791261
23067.8	0.00174	23067.8	0.000974039	23067.8	0.000633495
23068.1	0.0014	23068.1	0.00105	23068.1	0.000944841
23068.5	0.00115	23068.5	0.00107	23068.5	0.000994601
23068.8	0.0014	23068.8	0.00132	23068.8	0.00111
23069.1	0.00128	23069.1	0.00145	23069.1	0.00102
23069.5	0.000925709	23069.5	0.000851459	23069.5	0.00106
23069.8	0.000828324	23069.8	0.00113	23069.8	0.000916497
23070.1	0.000903171	23070.1	0.00123	23070.1	0.000810042
23070.4	0.00104	23070.4	0.00154	23070.4	0.00125
23070.7	0.000929997	23070.7	0.00125	23070.7	0.00108
23071	0.00104	23071	0.000621203	23071	0.000599965
23071.3	0.000539819	23071.3	0.000523692	23071.3	0.000562197
23071.6	0.00108	23071.6	0.000964423	23071.6	0.000666503
23071.9	0.000703592	23071.9	0.000758844	23071.9	0.000906803
23072.1	0.000866373	23072.1	0.00111	23072.1	0.000953157
23072.4	0.00087285	23072.4	0.001	23072.4	0.000745342
23072.7	0.000879245	23072.7	0.00113	23072.7	0.00124
23073	0.00106	23073	0.000735927	23073	0.00116
23073.3	0.000878324	23073.3	0.0011	23073.3	0.000507271
23073.6	0.000767859	23073.6	0.000813045	23073.6	0.000302196
23073.9	0.00101	23073.9	0.000886781	23073.9	0.00129
23074.2	0.000566553	23074.2	0.000610114	23074.2	0.000916967
23074.5	0.00082565	23074.5	0.000338063	23074.5	-0.000419926
23074.8	0.000853402	23074.8	0.000383031	23074.8	0.000660309
23075.1	0.001	23075.1	0.000449644	23075.1	0.000489535
23075.4	0.000377565	23075.4	0.000421154	23075.4	0.000160416
23075.7	0.00115	23075.7	0.000384494	23075.7	0.00163
23076	0.000189065	23076	0.00047134	23076	0.000304995
23076.3	0.000777659	23076.3	0.000692533	23076.3	0.000445123
23076.6	0.000828693	23076.6	0.00109	23076.6	0.000919775
23076.9	0.0006483	23076.9	0.000611065	23076.9	-4.86494e-06
23077.2	0.000483657	23077.2	0.000291225	23077.2	0.000767989
23077.6	0.000654697	23077.6	0.0001662	23077.6	0.000567611
23077.9	0.00111	23077.9	0.000240306	23077.9	0.000169757
23078.3	0.000383902	23078.3	0.000835871	23078.3	-0.000170371
23078.6	0.000599004	23078.6	0.000681962	23078.6	0.000781278
23079	0.000625465	23079	0.000236187	23079	0.000670735
23079.4	0.000557966	23079.4	0.000149519	23079.4	0.000648131
23079.8	0.000459267	23079.8	0.0003229	23079.8	0.000533584
23080.2	0.000760666	23080.2	0.000527402	23080.2	0.000116193
23080.6	0.000465035	23080.6	0.000158288	23080.6	0.000423515
23081	0.000696258	23081	0.000643795	23081	0.000569375
23081.4	0.000463719	23081.4	0.000238159	23081.4	0.000716971
23081.8	0.000596025	23081.8	0.000173214	23081.8	-0.000123366
23082.2	0.000664669	23082.2	0.000537201	23082.2	-0.000207315
23082.5	0.000618556	23082.5	0.000530521	23082.5	-3.53847e-05
23082.9	8.27436e-06	23082.9	0.000443445	23082.9	0.000264169
23083.3	0.000386786	23083.3	0.000370391	23083.3	0.000297976
23083.6	0.000609036	23083.6	0.000864586	23083.6	0.000146589
23084	0.000682944	23084	0.000630624	23084	0.00048455
23084.4	-1.26952e-05	23084.4	-3.05099e-05	23084.4	0.00062364
23084.7	0.000223038	23084.7	0.000417915	23084.7	0.000438554
23085.1	0.000405406	23085.1	0.000420374	23085.1	0.000318901
23085.5	0.000320102	23085.5	0.000372784	23085.5	0.000549037
23085.9	0.000438541	23085.9	0.000190854	23085.9	0.000239328
23086.3	0.000408	23086.3	0.000642868	23086.3	0.000531802
23086.7	0.000406825	23086.7	2.86286e-05	23086.7	0.000673951
23087.1	1.54093e-05	23087.1	0.000483215	23087.1	0.000291648
23087.5	0.001	23087.5	0.000805588	23087.5	0.000262157
23087.8	0.000280292	23087.8	0.000208085	23087.8	0.000301472
23088.2	0.000819408	23088.2	-0.000102226	23088.2	7.03835e-05
23088.6	-4.39757e-05	23088.6	0.000962199	23088.6	-0.000168919
23088.9	0.000549124	23088.9	0.000362915	23088.9	0.000132808
23089.2	-2.59726e-05	23089.2	-0.000100214	23089.2	0.000446529
23089.6	-9.17885e-05	23089.6	0.000339197	23089.6	0.00014506
23089.9	0.000389569	23089.9	0.00013318	23089.9	0.000418577
23090.3	0.000701212	23090.3	0.000669539	23090.3	0.000332734
23090.6	0.000324312	23090.6	0.000548204	23090.6	-0.000340083
23090.9	0.000101729	23090.9	0.000451325	23090.9	-2.18467e-05
23091.2	0.000675515	23091.2	0.000560982	23091.2	0.000360118
23091.5	0.000141873	23091.5	0.000219838	23091.5	0.000374548
23091.7	0.000128831	23091.7	-8.57773e-05	23091.7	0.00045372
23092	0.000432257	23092	0.000253671	23092	0.000325814
23092.2	-3.94369e-05	23092.2	0.000414491	23092.2	0.000143953
23092.4	0.00016147	23092.4	0.000489094	23092.4	0.000432486
23092.6	-0.000545659	23092.6	0.000343351	23092.6	0.000276875
23092.8	7.59121e-05	23092.8	0.00023956	23092.8	-0.000322878
23093	-0.000109214	23093	0.000205306	23093	-0.000164405
23093.1	0.000236918	23093.1	0.000184769	23093.1	5.27332e-05
23093.3	0.000282086	23093.3	0.000171227	23093.3	0.000235241
23093.5	-0.000258341	23093.5	0.000229168	23093.5	0.000258595
23093.6	-0.000323752	23093.6	0.000379703	23093.6	6.64261e-05
23093.8	-4.11756e-06	23093.8	0.000451387	23093.8	-0.000401789
23093.9	0.00043567	23093.9	0.000401058	23093.9	-0.000396895
23094.1	0.00025194	23094.1	0.000270034	23094.1	-0.000295989
23094.2	-0.000149739	23094.2	-6.27605e-05	23094.2	-0.000120182
23094.4	9.33615e-05	23094.4	-0.000310615	23094.4	0.000455449
23094.5	-0.000104882	23094.5	-0.000169681	23094.5	0.000600477
23094.6	-0.000325093	23094.6	-2.87456e-05	23094.6	0.00013458
23094.7	0.000543398	23094.7	-6.59959e-06	23094.7	-7.86031e-05
23094.8	-0.000434953	23094.8	-6.44919e-05	23094.8	-0.00014082
23094.9	0.000814647	23094.9	-0.000110902	23094.9	-0.000260625
23095.1	0.000134042	23095.1	-6.39796e-05	23095.1	-0.000135513
23095.2	-0.000261405	23095.2	-1.70577e-05	23095.2	6.31394e-05
23095.3	-0.000174383	23095.3	5.24029e-05	23095.3	-0.000124267
23095.4	-0.000343179	23095.4	0.000153059	23095.4	-0.000337452
23095.5	-0.00012883	23095.5	0.000278619	23095.5	-0.000634882
23095.6	-0.000127104	23095.6	0.000132821	23095.6	-0.000523693
23095.7	7.06503e-08	23095.7	-9.40031e-05	23095.7	-0.000531486
23095.8	0.000504392	23095.8	-0.000264706	23095.8	-0.000628759
23095.9	0.000106863	23095.9	-0.00032244	23095.9	-0.000660145
23096	6.34702e-05	23096	-0.000324584	23096	-0.000505228
23096	-0.000116012	23096	-0.000326175	23096	-6.07543e-05
23096.1	-6.75994e-05	23096.1	-0.000275855	23096.1	0.000136848
23096.2	-1.90804e-05	23096.2	-0.000207319	23096.2	-7.5111e-05
23096.3	-3.95171e-05	23096.3	-0.000155741	23096.3	-0.000251629
23096.4	3.87689e-05	23096.4	-0.000102279	23096.4	-0.000428147
23096.4	-1.79117e-06	23096.4	-4.86405e-05	23096.4	-0.000332019
23096.5	-0.000531389	23096.5	2.3623e-05	23096.5	-0.000189384
23096.6	0.000145019	23096.6	2.32051e-05	23096.6	-7.19533e-05
23096.7	7.27429e-05	23096.7	-8.90999e-05	23096.7	-0.000317829
23096.8	-8.95759e-05	23096.8	-0.000238327	23096.8	-0.00037368
23096.8	2.03384e-06	23096.8	-0.000349093	23096.8	-0.000358461
23096.9	-3.83369e-05	23096.9	-0.000253182	23096.9	-0.00036214
23097	-3.73466e-05	23097	-0.000157271	23097	-0.000467256
23097.1	-0.000577287	23097.1	-6.13591e-05	23097.1	-0.000622057
23097.1	5.33884e-07	23097.1	3.09016e-05	23097.1	-0.000697388
23097.2	-1.17898e-05	23097.2	0.000119705	23097.2	-0.000671643
23097.3	0.000275625	23097.3	0.000208509	23097.3	-0.000437399
23097.4	-0.000131315	23097.4	0.000296096	23097.4	-8.50683e-05
23097.4	-0.000302471	23097.4	0.000247818	23097.4	-2.89293e-05
23097.5	-0.000565736	23097.5	0.000128144	23097.5	-0.000713048
23097.6	-7.56748e-05	23097.6	4.94543e-05	23097.6	-0.000633096
23097.6	2.92004e-05	23097.6	-7.02198e-05	23097.6	-0.000447854
23097.7	-0.000562021	23097.7	-5.99509e-05	23097.7	-0.000132663
23097.8	-0.000161915	23097.8	-4.98226e-05	23097.8	5.0257e-05
23097.8	-0.000365426	23097.8	-3.95537e-05	23097.8	1.72722e-05
23097.9	-7.4273e-05	23097.9	0.000184148	23097.9	-0.000237599
23098.1	-0.000245751	23098.1	0.000289586	23098.1	-0.000156644
23098.3	-0.00019432	23098.3	-0.000203642	23098.3	-0.000389688
23098.5	-0.000567554	23098.5	0.000149345	23098.5	-0.00018545
23098.8	-7.95632e-05	23098.8	0.000389532	23098.8	-0.000603005
23099.1	5.44766e-05	23099.1	-0.000328085	23099.1	-0.000212039
23099.3	-0.000123428	23099.3	-0.000519232	23099.3	0.000498928
23099.6	-0.000218733	23099.6	-0.000467984	23099.6	-0.000244677
23099.9	-0.000705181	23099.9	-0.000113578	23099.9	0.00043093
23100.2	-3.92451e-05	23100.2	-0.000437164	23100.2	-0.000555466
23100.5	-0.000500185	23100.5	-0.000275151	23100.5	-0.000128459
23100.8	-0.000251715	23100.8	-0.000581046	23100.8	-0.000234898
23101	6.26702e-05	23101	-0.000654606	23101	-0.00040428
23101.4	-0.000113571	23101.4	-0.000272554	23101.4	-0.00078309
23101.7	-0.000731127	23101.7	-9.98169e-05	23101.7	-0.000214644
23102	-0.000723135	23102	-0.000398448	23102	-7.29405e-05
23102.3	2.30365e-05	23102.3	-0.000257884	23102.3	-0.000528123
23102.7	-0.000314608	23102.7	-0.000655958	23102.7	0.000115048
23103.1	-0.000579254	23103.1	-0.000602498	23103.1	0.000236254
23103.4	-0.000573499	23103.4	-0.00063948	23103.4	-0.000233498
23103.8	-0.000408992	23103.8	-0.000664927	23103.8	-0.00088245
23104.2	-0.000242913	23104.2	-0.000671756	23104.2	-0.000644115
23104.6	6.25267e-05	23104.6	-0.000304299	23104.6	-0.000455697
23105	-0.000272199	23105	-0.000669839	23105	-0.000664014
23105.4	-0.000673282	23105.4	-0.000645905	23105.4	-0.000798443
23105.8	-3.37802e-05	23105.8	-7.78222e-05	23105.8	-0.000889302
23106.2	-0.000237567	23106.2	-0.000456217	23106.2	-0.000544761
23106.6	-0.000773618	23106.6	-0.000162754	23106.6	-0.000698823
23106.9	-0.000393098	23106.9	-0.000267957	23106.9	-0.000536097
23107.3	-0.000479078	23107.3	-0.000721092	23107.3	4.90722e-05
23107.7	-0.000606043	23107.7	-0.000199368	23107.7	-0.000245984
23108	-0.000469809	23108	-0.000373944	23108	-0.00104
23108.4	-0.000207217	23108.4	-0.000120639	23108.4	-0.00105
23108.8	-0.000436481	23108.8	-0.000185867	23108.8	-0.000564637
23109.2	1.6451e-05	23109.2	-0.000424326	23109.2	-0.000321455
23109.6	1.14502e-05	23109.6	6.83691e-05	23109.6	-0.000127286
23109.9	-0.000560954	23109.9	-0.000104054	23109.9	-0.000126275
23110.3	-8.61297e-05	23110.3	-0.000200063	23110.3	-0.000333313
23110.7	-6.31733e-05	23110.7	-0.000143294	23110.7	-0.000316018
23111.1	-0.000715423	23111.1	-0.000307927	23111.1	-0.000376381
23111.5	-0.000560434	23111.5	-0.000764007	23111.5	-0.00051831
23111.9	-0.000620834	23111.9	-0.00108	23111.9	-0.000663647
23112.3	-0.00045126	23112.3	-0.000311075	23112.3	-0.00062292
23112.6	-0.000670972	23112.6	-0.00028523	23112.6	-0.000649682
23113	-0.00106	23113	-0.001	23113	-0.000699608
23113.4	-0.000847855	23113.4	-0.00037608	23113.4	-0.00082008
23113.7	-0.000153689	23113.7	-0.000396313	23113.7	-0.000419848
23114.1	-0.000400335	23114.1	-0.000488217	23114.1	-0.000303904
23114.4	-0.000454585	23114.4	-0.000768272	23114.4	-0.000467132
23114.8	-0.000658754	23114.8	-0.000499756	23114.8	-0.000177911
23115.1	-0.000291124	23115.1	-0.000380039	23115.1	-0.000145462
23115.5	-0.000481094	23115.5	-0.000505689	23115.5	-0.000337194
23115.8	-0.00032849	23115.8	-0.000292988	23115.8	-0.000106433
23116.2	-0.000391098	23116.2	-0.000185214	23116.2	-5.97379e-05
23116.5	-0.000500275	23116.5	-0.000774383	23116.5	-0.000705553
23116.9	-0.000796408	23116.9	-0.000651744	23116.9	-0.000747416
23117.2	-0.000122855	23117.2	-1.5253e-06	23117.2	-0.000327561
23117.5	-0.000565851	23117.5	-6.43641e-05	23117.5	-0.000415587
23117.9	-0.000665152	23117.9	0.000168841	23117.9	-0.00073283
23118.2	-0.000788925	23118.2	-0.000719778	23118.2	-0.000627892
23118.5	-0.000516293	23118.5	-0.000457069	23118.5	-0.000759597
23118.9	-0.000931367	23118.9	-0.000362072	23118.9	-0.000440205
23119.1	-9.10696e-06	23119.1	-0.000366861	23119.1	0.000184679
23119.4	-0.000787862	23119.4	5.15496e-05	23119.4	-0.000493629
23119.8	-0.000392579	23119.8	0.000282116	23119.8	-0.000424138
23120	-0.00132	23120	-0.00021805	23120	-0.000529798
23120.3	-0.00105	23120.3	-0.000657875	23120.3	-0.000556411
23120.6	-0.000781992	23120.6	-0.000462641	23120.6	-0.000147976
23120.9	-0.000467985	23120.9	-7.49249e-05	23120.9	-0.000341245
23121.2	-0.000264865	23121.2	-0.000578673	23121.2	-0.000298886
23121.5	-0.000245732	23121.5	-0.000801391	23121.5	-0.000485016
23121.7	-0.00103	23121.7	-0.000617818	23121.7	-0.000548812
23122	-0.00087025	23122	-0.000387574	23122	0.000260472
23122.4	-0.000100642	23122.4	-0.000645097	23122.4	-0.000385958
23122.6	-0.0001793	23122.6	-0.000746235	23122.6	0.000193255
23123	-0.00067411	23123	-0.000895111	23123	-0.000303388
23123.3	-0.000819049	23123.3	-0.000745828	23123.3	-0.000139332
23123.6	-0.000559606	23123.6	-0.000436911	23123.6	-0.00040561
23123.9	-0.000342128	23123.9	-0.000353496	23123.9	-0.000313827
23124.2	-0.00131	23124.2	-0.000685135	23124.2	6.37591e-05
23124.5	-0.000595826	23124.5	-0.000427629	23124.5	-0.000273138
23124.8	-0.000163912	23124.8	-0.000866551	23124.8	-0.000534481
23125.1	-5.88751e-05	23125.1	-0.000602603	23125.1	-0.000817406
23125.4	-0.000423939	23125.4	-0.000633303	23125.4	-0.00116
23125.7	-0.000963275	23125.7	-0.000428532	23125.7	-0.000772523
23126.1	-0.000776016	23126.1	-0.000650725	23126.1	-0.00011122
23126.4	-0.000749837	23126.4	-0.000561817	23126.4	-8.58389e-05
23126.8	-0.000816259	23126.8	-0.000158223	23126.8	-0.000180313
23127.1	-0.00112	23127.1	-0.000179212	23127.1	-0.000272639
23127.5	-0.000887934	23127.5	-0.000907136	23127.5	-0.000626193
23127.9	-0.000367087	23127.9	-0.000503083	23127.9	-0.000557295
23128.3	-0.000135135	23128.3	-0.000342664	23128.3	-0.000669104
23128.7	-0.000529837	23128.7	-0.00069279	23128.7	-0.000683655
23129.1	-0.000519999	23129.1	-0.001	23129.1	-0.000562309
23129.5	-0.000466354	23129.5	-0.00092807	23129.5	-0.000702932
23130	-0.000591135	23130	-0.000638685	23130	-0.000186954
23130.4	-0.000335049	23130.4	-0.000675047	23130.4	-0.000317936
23130.7	-0.001	23130.7	-0.00073949	23130.7	-0.000514684
23131.1	-0.000344174	23131.1	-0.000935008	23131.1	-0.000159448
23131.5	-9.42984e-06	23131.5	-0.000503429	23131.5	-0.000493349
23131.9	-0.000597394	23131.9	-0.000265232	23131.9	-0.000487127
23132.2	-0.000634575	23132.2	-0.000610006	23132.2	-0.000254403
23132.6	-0.000632372	23132.6	-0.00016226	23132.6	-0.000590395
23133	-0.000622163	23133	-0.000138951	23133	-0.000509166
23133.4	-0.000410123	23133.4	-0.000404597	23133.4	-0.000373353
23133.8	-0.00102	23133.8	-0.00030205	23133.8	-0.000827288
23134.2	-0.000215047	23134.2	-0.000330059	23134.2	0.000165033
23134.6	-0.000467654	23134.6	-0.0008299	23134.6	0.000948571
23135	-0.000542311	23135	-0.000312438	23135	0.000168121
23135.4	-0.000121621	23135.4	-0.000132873	23135.4	-0.00015967
23135.8	-0.000284111	23135.8	-0.000601954	23135.8	-0.000448789
23136.2	-0.000503437	23136.2	-0.000372153	23136.2	0.000150886
23136.5	-8.60579e-06	23136.5	-0.000146786	23136.5	-0.00032674
23136.9	-0.000143774	23136.9	-4.06944e-05	23136.9	0.00040284
23137.3	-0.00068323	23137.3	-0.000128322	23137.3	-0.0002429
23137.6	-0.000524618	23137.6	5.65458e-05	23137.6	-0.000302489
23138	8.48066e-05	23138	5.22136e-05	23138	-0.000441684
23138.3	-3.72152e-05	23138.3	-0.000454142	23138.3	-5.2216e-05
23138.7	-0.000160747	23138.7	-0.000576664	23138.7	-0.0006143
23139.1	-0.00064484	23139.1	-0.000384321	23139.1	-0.000407966
23139.4	-0.00107	23139.4	-0.000319355	23139.4	-0.000359441
23139.8	0.000108581	23139.8	-9.99307e-05	23139.8	-0.000382006
23140.1	4.19893e-05	23140.1	-0.000202295	23140.1	-6.62246e-06
23140.5	-0.000430225	23140.5	-0.000421569	23140.5	0.000283312
23140.8	-0.000185434	23140.8	0.000225439	23140.8	-0.000339922
23141.2	-0.000282456	23141.2	0.000301012	23141.2	-0.000378283
23141.5	-0.000709239	23141.5	-7.59948e-05	23141.5	-4.32703e-05
23141.9	-0.000442825	23141.9	-5.16468e-05	23141.9	0.000330942
23142.2	-0.000199757	23142.2	8.99778e-05	23142.2	0.000280241
23142.5	-0.000349253	23142.5	0.00014604	23142.5	0.000202971
23142.8	-1.54962e-05	23142.8	-4.36611e-05	23142.8	0.000292143
23143.2	4.02267e-05	23143.2	-0.000147717	23143.2	-0.000453603
23143.5	-0.000602534	23143.5	7.93867e-05	23143.5	-0.00112
23143.8	-0.000560161	23143.8	0.000147555	23143.8	-0.000483797
23144.1	-4.90719e-05	23144.1	0.000146473	23144.1	-0.000333107
23144.4	-0.000502545	23144.4	0.000202544	23144.4	-9.53129e-05
23144.6	0.000553689	23144.6	9.19031e-05	23144.6	0.00092121
23144.9	0.000215271	23144.9	-5.79902e-06	23144.9	-0.000135431
23145.2	-0.000146208	23145.2	-4.05632e-05	23145.2	-0.000142414
23145.5	1.76092e-05	23145.5	-6.41199e-05	23145.5	8.80238e-05
23145.8	0.000141184	23145.8	0.000211924	23145.8	0.000520504
23146.1	-0.000174098	23146.1	0.000141261	23146.1	1.58703e-05
23146.4	-0.000118008	23146.4	1.99489e-05	23146.4	-0.000647019
23146.7	-0.00020791	23146.7	-0.000178117	23146.7	-6.0414e-05
23147	0.000148367	23147	0.000137701	23147	0.000523311
23147.3	0.000141045	23147.3	0.000283323	23147.3	0.00042707
23147.6	0.000237959	23147.6	0.000518985	23147.6	9.02569e-05
23147.9	0.000263245	23147.9	0.000900922	23147.9	-0.000329946
23148.3	6.51485e-05	23148.3	0.000855009	23148.3	0.000248769
23148.6	-0.00019605	23148.6	0.000518835	23148.6	0.000462395
23148.9	0.000316434	23148.9	0.000281936	23148.9	-3.5896e-05
23149.2	0.000526812	23149.2	0.000630374	23149.2	0.000155159
23149.5	0.000161215	23149.5	0.00077358	23149.5	0.000591145
23149.8	0.000338838	23149.8	0.000383531	23149.8	0.000832671
23150.1	0.000267787	23150.1	5.31644e-05	23150.1	0.00109
23150.5	0.000459306	23150.5	8.68776e-06	23150.5	0.000618486
23150.8	0.000340452	23150.8	0.000604429	23150.8	0.000460979
23151.2	0.000260128	23151.2	0.000902772	23151.2	0.00109
23151.5	5.39748e-05	23151.5	0.0011	23151.5	0.000886734
23151.9	0.000221521	23151.9	0.0011	23151.9	0.000206074
23152.3	0.000749211	23152.3	0.000619605	23152.3	0.000849377
23152.8	0.000970373	23152.8	0.000694236	23152.8	0.000876346
23153.1	0.000500031	23153.1	0.000855414	23153.1	0.000688433
23153.6	0.00030584	23153.6	0.000759591	23153.6	0.00028499
23154	0.000734224	23154	0.000839742	23154	0.000590285
23154.4	0.000336433	23154.4	0.000800468	23154.4	0.000307101
23154.8	0.000768998	23154.8	0.000870118	23154.8	0.000627778
23155.2	0.00105	23155.2	0.00116	23155.2	0.00144
23155.6	0.000101472	23155.6	0.00102	23155.6	0.000646344
23155.9	0.00153	23155.9	0.000801041	23155.9	0.00103
23156.3	0.000797785	23156.3	0.000833824	23156.3	0.00092528
23156.7	0.000846769	23156.7	0.00104	23156.7	0.000779025
23157.1	0.000689575	23157.1	0.000884957	23157.1	0.00108
23157.5	0.000897022	23157.5	0.00132	23157.5	0.00124
23157.8	0.000835329	23157.8	0.00176	23157.8	0.00141
23158.2	0.000842416	23158.2	0.00159	23158.2	0.000571528
23158.6	0.0008647	23158.6	0.00149	23158.6	0.00154
23159	0.00131	23159	0.00158	23159	0.00136
23159.5	0.00197	23159.5	0.00161	23159.5	0.00165
23159.8	0.000981746	23159.8	0.00139	23159.8	0.00161
23160.2	0.0011	23160.2	0.00139	23160.2	0.00128
23160.6	0.00135	23160.6	0.00176	23160.6	0.000951451
23161	0.00136	23161	0.00211	23161	0.00157
23161.4	0.00142	23161.4	0.00206	23161.4	0.00143
23161.8	0.00184	23161.8	0.00192	23161.8	0.00131
23162.1	0.00129	23162.1	0.002	23162.1	0.00161
23162.5	0.00175	23162.5	0.00186	23162.5	0.00129
23162.8	0.0016	23162.8	0.00216	23162.8	0.00181
23163.2	0.0018	23163.2	0.00226	23163.2	0.00201
23163.6	0.00175	23163.6	0.0025	23163.6	0.0016
23163.9	0.00182	23163.9	0.00272	23163.9	0.00225
23164.3	0.00189	23164.3	0.00211	23164.3	0.00248
23164.6	0.00211	23164.6	0.00228	23164.6	0.00161
23165	0.00227	23165	0.00239	23165	0.00207
23165.3	0.00188	23165.3	0.00245	23165.3	0.00183
23165.7	0.00217	23165.7	0.00285	23165.7	0.00235
23166	0.00224	23166	0.0026	23166	0.00261
23166.4	0.00155	23166.4	0.00255	23166.4	0.00239
23166.7	0.00185	23166.7	0.00281	23166.7	0.00288
23167	0.00213	23167	0.00296	23167	0.00299
23167.3	0.00274	23167.3	0.00306	23167.3	0.00292
23167.7	0.00262	23167.7	0.00343	23167.7	0.00279
23168	0.00252	23168	0.00334	23168	0.00271
23168.3	0.00263	23168.3	0.00343	23168.3	0.00286
23168.6	0.00264	23168.6	0.00356	23168.6	0.0031
23168.8	0.0028	23168.8	0.00335	23168.8	0.00329
23169.1	0.00241	23169.1	0.00289	23169.1	0.00333
23169.4	0.00299	23169.4	0.00336	23169.4	0.00367
23169.7	0.00324	23169.7	0.00391	23169.7	0.00349
23170	0.00307	23170	0.0036	23170	0.00332
23170.3	0.00293	23170.3	0.00411	23170.3	0.00311
23170.6	0.003	23170.6	0.00394	23170.6	0.00329
23170.9	0.00307	23170.9	0.00388	23170.9	0.0033
23171.2	0.00347	23171.2	0.00418	23171.2	0.00354
23171.5	0.00319	23171.5	0.0041	23171.5	0.00405
23171.8	0.00347	23171.8	0.00389	23171.8	0.00407
23172.1	0.00342	23172.1	0.00426	23172.1	0.0041
23172.5	0.00385	23172.5	0.00435	23172.5	0.00413
23172.8	0.00371	23172.8	0.00398	23172.8	0.00411
23173.1	0.0038	23173.1	0.00438	23173.1	0.00447
23173.4	0.00341	23173.4	0.0048	23173.4	0.00432
23173.7	0.00321	23173.7	0.00473	23173.7	0.00408
23174	0.00379	23174	0.00465	23174	0.0044
23174.3	0.00426	23174.3	0.00471	23174.3	0.00485
23174.7	0.00384	23174.7	0.00472	23174.7	0.00432
23175	0.00435	23175	0.00509	23175	0.00499
23175.4	0.00469	23175.4	0.0055	23175.4	0.00526
23175.7	0.00437	23175.7	0.0054	23175.7	0.00542
23176.1	0.00465	23176.1	0.00526	23176.1	0.00578
23176.5	0.00452	23176.5	0.00522	23176.5	0.005
23176.9	0.00455	23176.9	0.00527	23176.9	0.00556
23177.3	0.00491	23177.3	0.00538	23177.3	0.00551
23177.7	0.00553	23177.7	0.00586	23177.7	0.00584
23178.1	0.00545	23178.1	0.00647	23178.1	0.00647
23178.6	0.00566	23178.6	0.00643	23178.6	0.0065
23178.9	0.00584	23178.9	0.00628	23178.9	0.00615
23179.3	0.00543	23179.3	0.00634	23179.3	0.00674
23179.7	0.00599	23179.7	0.00631	23179.7	0.00688
23180.1	0.00531	23180.1	0.00647	23180.1	0.00705
23180.5	0.00559	23180.5	0.00681	23180.5	0.0059
23180.9	0.00612	23180.9	0.00689	23180.9	0.00707
23181.2	0.00648	23181.2	0.00697	23181.2	0.00714
23181.6	0.00657	23181.6	0.00774	23181.6	0.00712
23182	0.00642	23182	0.0077	23182	0.00672
23182.4	0.00694	23182.4	0.00749	23182.4	0.00774
23182.8	0.0073	23182.8	0.00752	23182.8	0.00765
23183.2	0.00709	23183.2	0.00743	23183.2	0.00773
23183.6	0.0076	23183.6	0.00773	23183.6	0.00782
23184	0.00711	23184	0.00799	23184	0.0078
23184.4	0.00773	23184.4	0.00843	23184.4	0.00821
23184.8	0.00779	23184.8	0.00857	23184.8	0.00884
23185.2	0.00774	23185.2	0.00879	23185.2	0.00877
23185.6	0.00804	23185.6	0.00899	23185.6	0.00835
23185.9	0.00783	23185.9	0.00953	23185.9	0.00914
23186.3	0.00841	23186.3	0.00951	23186.3	0.00936
23186.7	0.00851	23186.7	0.00949	23186.7	0.00984
23187	0.00896	23187	0.01018	23187	0.0099
23187.4	0.00885	23187.4	0.01006	23187.4	0.01021
23187.7	0.00903	23187.7	0.01029	23187.7	0.01067
23188.1	0.00872	23188.1	0.01071	23188.1	0.01075
23188.5	0.00868	23188.5	0.01056	23188.5	0.01053
23188.8	0.00982	23188.8	0.01071	23188.8	0.01087
23189.2	0.01014	23189.2	0.01117	23189.2	0.01085
23189.5	0.01008	23189.5	0.01136	23189.5	0.01147
23189.9	0.01012	23189.9	0.0116	23189.9	0.01139
23190.2	0.00991	23190.2	0.01189	23190.2	0.01138
23190.6	0.01001	23190.6	0.01207	23190.6	0.01191
23190.9	0.01058	23190.9	0.01248	23190.9	0.01228
23191.2	0.01119	23191.2	0.01253	23191.2	0.012
23191.6	0.01145	23191.6	0.01283	23191.6	0.01355
23191.9	0.01184	23191.9	0.01308	23191.9	0.01342
23192.2	0.0119	23192.2	0.0134	23192.2	0.01327
23192.5	0.01239	23192.5	0.01388	23192.5	0.01368
23192.8	0.01285	23192.8	0.01419	23192.8	0.01421
23193.1	0.013	23193.1	0.01447	23193.1	0.01444
23193.4	0.01284	23193.4	0.01453	23193.4	0.01461
23193.7	0.01353	23193.7	0.01509	23193.7	0.01484
23193.9	0.014	23193.9	0.01515	23193.9	0.01484
23194.2	0.01444	23194.2	0.01528	23194.2	0.01548
23194.6	0.01432	23194.6	0.01591	23194.6	0.01594
23194.9	0.01408	23194.9	0.01621	23194.9	0.01646
23195.1	0.01459	23195.1	0.01677	23195.1	0.01713
23195.5	0.015	23195.5	0.01743	23195.5	0.01733
23195.8	0.01547	23195.8	0.01756	23195.8	0.01725
23196.1	0.01549	23196.1	0.0177	23196.1	0.0181
23196.4	0.01605	23196.4	0.01814	23196.4	0.01845
23196.7	0.01712	23196.7	0.01866	23196.7	0.01912
23197	0.0168	23197	0.01915	23197	0.0197
23197.3	0.0173	23197.3	0.02011	23197.3	0.01993
23197.6	0.01755	23197.6	0.02074	23197.6	0.02046
23197.9	0.0184	23197.9	0.02096	23197.9	0.02127
23198.3	0.01855	23198.3	0.02155	23198.3	0.02182
23198.6	0.01868	23198.6	0.02217	23198.6	0.02184
23198.9	0.01994	23198.9	0.02243	23198.9	0.02299
23199.3	0.01986	23199.3	0.023	23199.3	0.02367
23199.6	0.02019	23199.6	0.02354	23199.6	0.02356
23200	0.02089	23200	0.02411	23200	0.02501
23200.3	0.021	23200.3	0.02471	23200.3	0.02555
23200.7	0.02179	23200.7	0.02513	23200.7	0.02584
23201.1	0.02267	23201.1	0.02589	23201.1	0.02679
23201.6	0.02305	23201.6	0.02672	23201.6	0.02784
23201.9	0.02307	23201.9	0.02743	23201.9	0.02861
23202.3	0.02446	23202.3	0.02789	23202.3	0.0292
23202.8	0.02497	23202.8	0.02847	23202.8	0.03039
23203.2	0.02537	23203.2	0.02965	23203.2	0.03155
23203.6	0.02639	23203.6	0.03098	23203.6	0.03222
23204	0.02648	23204	0.03157	23204	0.03295
23204.4	0.02815	23204.4	0.03241	23204.4	0.03409
23204.7	0.02851	23204.7	0.03354	23204.7	0.03514
23205.1	0.02917	23205.1	0.03427	23205.1	0.03638
23205.5	0.03044	23205.5	0.03486	23205.5	0.03668
23205.9	0.03106	23205.9	0.03602	23205.9	0.03803
23206.3	0.03162	23206.3	0.03739	23206.3	0.03933
23206.7	0.03218	23206.7	0.03885	23206.7	0.04086
23207.1	0.03308	23207.1	0.04025	23207.1	0.04255
23207.5	0.03477	23207.5	0.04145	23207.5	0.04374
23207.9	0.03487	23207.9	0.04285	23207.9	0.04576
23208.3	0.03647	23208.3	0.04438	23208.3	0.04752
23208.7	0.03748	23208.7	0.04594	23208.7	0.04954
23209.1	0.03883	23209.1	0.04757	23209.1	0.0514
23209.5	0.03956	23209.5	0.04903	23209.5	0.05312
23209.8	0.04123	23209.8	0.05066	23209.8	0.05494
23210.2	0.04282	23210.2	0.05222	23210.2	0.05763
23210.6	0.04452	23210.6	0.05441	23210.6	0.0597
23211	0.04546	23211	0.05729	23211	0.06264
23211.3	0.0483	23211.3	0.05992	23211.3	0.06503
23211.7	0.04895	23211.7	0.06208	23211.7	0.06753
23212.1	0.05094	23212.1	0.06453	23212.1	0.07064
23212.4	0.05325	23212.4	0.06707	23212.4	0.07384
23212.8	0.05542	23212.8	0.07021	23212.8	0.07875
23213.1	0.0574	23213.1	0.0738	23213.1	0.08241
23213.5	0.06001	23213.5	0.07749	23213.5	0.08672
23213.8	0.0629	23213.8	0.08199	23213.8	0.09211
23214.2	0.06552	23214.2	0.08694	23214.2	0.09847
23214.6	0.06819	23214.6	0.09168	23214.6	0.10361
23214.9	0.07156	23214.9	0.09727	23214.9	0.1104
23215.3	0.07553	23215.3	0.10402	23215.3	0.11727
23215.6	0.07944	23215.6	0.11027	23215.6	0.12612
23215.9	0.08267	23215.9	0.11699	23215.9	0.13439
23216.2	0.08745	23216.2	0.12443	23216.2	0.14246
23216.6	0.09273	23216.6	0.13231	23216.6	0.15234
23216.9	0.09835	23216.9	0.14094	23216.9	0.16249
23217.2	0.10293	23217.2	0.15107	23217.2	0.17457
23217.5	0.10868	23217.5	0.1603	23217.5	0.18679
23217.8	0.11416	23217.8	0.17054	23217.8	0.20076
23218.1	0.12011	23218.1	0.18126	23218.1	0.21572
23218.3	0.12579	23218.3	0.19123	23218.3	0.22982
23218.6	0.13103	23218.6	0.20124	23218.6	0.24618
23218.9	0.13743	23218.9	0.21263	23218.9	0.26426
23219.2	0.14361	23219.2	0.22358	23219.2	0.28154
23219.5	0.15006	23219.5	0.23329	23219.5	0.29953
23219.8	0.15688	23219.8	0.24475	23219.8	0.31874
23220.2	0.16366	23220.2	0.25641	23220.2	0.33936
23220.5	0.17127	23220.5	0.26663	23220.5	0.35614
23220.8	0.17875	23220.8	0.27812	23220.8	0.37346
23221.1	0.18696	23221.1	0.28942	23221.1	0.38974
23221.4	0.19659	23221.4	0.30134	23221.4	0.40787
23221.7	0.2074	23221.7	0.31375	23221.7	0.42506
23222	0.21855	23222	0.32646	23222	0.44184
23222.4	0.23087	23222.4	0.34061	23222.4	0.4561
23222.7	0.24433	23222.7	0.35376	23222.7	0.46948
23223	0.25907	23223	0.36836	23223	0.48465
23223.3	0.276	23223.3	0.38461	23223.3	0.49921
23223.7	0.29336	23223.7	0.40108	23223.7	0.51386
23224	0.31164	23224	0.41797	23224	0.52812
23224.4	0.3317	23224.4	0.43659	23224.4	0.54461
23224.7	0.35196	23224.7	0.45481	23224.7	0.5577
23225.1	0.37477	23225.1	0.47522	23225.1	0.57224
23225.6	0.39794	23225.6	0.49723	23225.6	0.58815
23226	0.42241	23226	0.51878	23226	0.6045
23226.4	0.44718	23226.4	0.54099	23226.4	0.6213
23226.8	0.47391	23226.8	0.56447	23226.8	0.63911
23227.2	0.49981	23227.2	0.58711	23227.2	0.65653
23227.6	0.52721	23227.6	0.61122	23227.6	0.67536
23228	0.5561	23228	0.6359	23228	0.69178
23228.4	0.58415	23228.4	0.66276	23228.4	0.71074
23228.8	0.61368	23228.8	0.68994	23228.8	0.73148
23229.2	0.64483	23229.2	0.71533	23229.2	0.75102
23229.6	0.67507	23229.6	0.74121	23229.6	0.77318
23230	0.70739	23230	0.76766	23230	0.79661
23230.3	0.73942	23230.3	0.79414	23230.3	0.8183
23230.7	0.77239	23230.7	0.82249	23230.7	0.8401
23231.1	0.80674	23231.1	0.8495	23231.1	0.86141
23231.5	0.84104	23231.5	0.87642	23231.5	0.88244
23231.9	0.87604	23231.9	0.90215	23231.9	0.90153
23232.3	0.9103	23232.3	0.92865	23232.3	0.92129
23232.7	0.94521	23232.7	0.95431	23232.7	0.94154
23233.1	0.98057	23233.1	0.97782	23233.1	0.95373
23233.5	1.01482	23233.5	1.00199	23233.5	0.96699
23233.9	1.04732	23233.9	1.02473	23233.9	0.97927
23234.3	1.0805	23234.3	1.04733	23234.3	0.9882
23234.7	1.11148	23234.7	1.06655	23234.7	0.9966
23235.1	1.13977	23235.1	1.08382	23235.1	1.0052
23235.4	1.16645	23235.4	1.10059	23235.4	1.00945
23235.8	1.19105	23235.8	1.11583	23235.8	1.01315
23236.1	1.21066	23236.1	1.12768	23236.1	1.02067
23236.5	1.22834	23236.5	1.13794	23236.5	1.02075
23236.9	1.2425	23236.9	1.14554	23236.9	1.02204
23237.2	1.25155	23237.2	1.15071	23237.2	1.02316
23237.6	1.25708	23237.6	1.15363	23237.6	1.02668
23238	1.2591	23238	1.15364	23238	1.02556
23238.3	1.25817	23238.3	1.15178	23238.3	1.02225
23238.7	1.25431	23238.7	1.14783	23238.7	1.02118
23239	1.24777	23239	1.14264	23239	1.02238
23239.4	1.23855	23239.4	1.13558	23239.4	1.01797
23239.7	1.22905	23239.7	1.12906	23239.7	1.01477
23240	1.2191	23240	1.12153	23240	1.01004
23240.4	1.20772	23240.4	1.1129	23240.4	1.00479
23240.7	1.19787	23240.7	1.105	23240.7	0.99954
23241.1	1.18881	23241.1	1.0974	23241.1	0.99472
23241.3	1.17954	23241.3	1.09021	23241.3	0.98889
23241.6	1.17334	23241.6	1.08404	23241.6	0.98306
23241.9	1.16824	23241.9	1.07887	23241.9	0.97708
23242.3	1.16402	23242.3	1.0748	23242.3	0.97011
23242.5	1.16098	23242.5	1.07188	23242.5	0.96419
23242.8	1.15945	23242.8	1.06993	23242.8	0.95746
23243.1	1.15922	23243.1	1.06855	23243.1	0.95082
23243.4	1.16048	23243.4	1.06823	23243.4	0.94521
23243.7	1.16089	23243.7	1.06886	23243.7	0.94025
23244	1.16504	23244	1.06947	23244	0.937
23244.3	1.16782	23244.3	1.07108	23244.3	0.93311
23244.6	1.17118	23244.6	1.07332	23244.6	0.93039
23244.9	1.17473	23244.9	1.07533	23244.9	0.93001
23245.3	1.17858	23245.3	1.07688	23245.3	0.92865
23245.6	1.18081	23245.6	1.07864	23245.6	0.92748
23245.9	1.18283	23245.9	1.08093	23245.9	0.92674
23246.2	1.18462	23246.2	1.08268	23246.2	0.92683
23246.5	1.18611	23246.5	1.08416	23246.5	0.92748
23246.8	1.18558	23246.8	1.08525	23246.8	0.92959
23247.1	1.18587	23247.1	1.08545	23247.1	0.9335
23247.5	1.18335	23247.5	1.0852	23247.5	0.936
23247.8	1.18093	23247.8	1.08514	23247.8	0.93756
23248.1	1.1773	23248.1	1.08435	23248.1	0.94086
23248.5	1.17361	23248.5	1.08345	23248.5	0.9454
23248.8	1.1679	23248.8	1.08125	23248.8	0.95053
23249.2	1.16071	23249.2	1.07802	23249.2	0.95429
23249.6	1.15226	23249.6	1.07452	23249.6	0.9578
23250	1.14398	23250	1.07118	23250	0.96331
23250.4	1.13433	23250.4	1.06727	23250.4	0.96624
23250.8	1.12341	23250.8	1.06335	23250.8	0.97204
23251.2	1.11263	23251.2	1.05833	23251.2	0.97799
23251.6	1.10071	23251.6	1.05344	23251.6	0.98281
23252.1	1.08952	23252.1	1.04828	23252.1	0.98814
23252.5	1.07653	23252.5	1.04305	23252.5	0.99381
23252.9	1.06353	23252.9	1.03678	23252.9	0.99993
23253.3	1.05058	23253.3	1.03069	23253.3	1.00637
23253.6	1.0382	23253.6	1.02566	23253.6	1.01227
23254	1.0253	23254	1.02137	23254	1.01989
23254.4	1.01299	23254.4	1.0155	23254.4	1.02546
23254.8	0.99991	23254.8	1.0101	23254.8	1.03341
23255.2	0.98869	23255.2	1.00599	23255.2	1.03856
23255.6	0.97682	23255.6	1.00165	23255.6	1.04609
23256	0.96714	23256	0.9977	23256	1.05486
23256.4	0.95587	23256.4	0.99372	23256.4	1.06199
23256.8	0.94671	23256.8	0.99015	23256.8	1.07053
23257.2	0.93707	23257.2	0.98724	23257.2	1.07973
23257.6	0.92752	23257.6	0.98508	23257.6	1.08664
23258	0.92016	23258	0.98243	23258	1.09549
23258.4	0.91288	23258.4	0.98063	23258.4	1.1014
23258.8	0.90494	23258.8	0.9791	23258.8	1.10917
23259.2	0.89779	23259.2	0.97678	23259.2	1.11699
23259.5	0.89166	23259.5	0.97571	23259.5	1.12501
23259.9	0.88629	23259.9	0.97313	23259.9	1.13465
23260.3	0.88099	23260.3	0.97109	23260.3	1.14113
23260.6	0.87734	23260.6	0.97022	23260.6	1.14785
23261	0.87083	23261	0.96842	23261	1.1552
23261.4	0.86746	23261.4	0.96664	23261.4	1.16096
23261.7	0.86463	23261.7	0.9648	23261.7	1.16564
23262.1	0.86008	23262.1	0.96247	23262.1	1.16912
23262.5	0.85682	23262.5	0.96072	23262.5	1.17223
23262.8	0.85437	23262.8	0.95878	23262.8	1.17026
23263.2	0.85085	23263.2	0.95563	23263.2	1.17128
23263.5	0.84751	23263.5	0.95186	23263.5	1.16958
23263.9	0.84671	23263.9	0.94883	23263.9	1.168
23264.2	0.84404	23264.2	0.94608	23264.2	1.16571
23264.5	0.84202	23264.5	0.94273	23264.5	1.15936
23264.9	0.84094	23264.9	0.93837	23264.9	1.15377
23265.2	0.83991	23265.2	0.93558	23265.2	1.14406
23265.6	0.83974	23265.6	0.93218	23265.6	1.13509
23265.9	0.83869	23265.9	0.92781	23265.9	1.12667
23266.2	0.83904	23266.2	0.92407	23266.2	1.11734
23266.5	0.84009	23266.5	0.92108	23266.5	1.10721
23266.8	0.83963	23266.8	0.91807	23266.8	1.09658
23267.1	0.84159	23267.1	0.91487	23267.1	1.08535
23267.3	0.84186	23267.3	0.91235	23267.3	1.0729
23267.6	0.84363	23267.6	0.91004	23267.6	1.06116
23267.9	0.84626	23267.9	0.90786	23267.9	1.04984
23268.2	0.84783	23268.2	0.90571	23268.2	1.03686
23268.5	0.85086	23268.5	0.9042	23268.5	1.02567
23268.9	0.85316	23268.9	0.90319	23268.9	1.01441
23269.2	0.85661	23269.2	0.9027	23269.2	1.00486
23269.5	0.85991	23269.5	0.90177	23269.5	0.996
23269.8	0.86362	23269.8	0.90198	23269.8	0.98541
23270.1	0.86796	23270.1	0.90286	23270.1	0.9757
23270.4	0.87299	23270.4	0.90323	23270.4	0.96925
23270.7	0.87718	23270.7	0.90479	23270.7	0.96345
23271.1	0.88272	23271.1	0.90639	23271.1	0.95574
23271.4	0.88617	23271.4	0.90858	23271.4	0.95049
23271.7	0.89301	23271.7	0.91076	23271.7	0.9463
23272	0.8977	23272	0.9142	23272	0.94217
23272.3	0.90361	23272.3	0.91707	23272.3	0.93856
23272.7	0.91	23272.7	0.91989	23272.7	0.93732
23273	0.91673	23273	0.92405	23273	0.93548
23273.4	0.92356	23273.4	0.92779	23273.4	0.93542
23273.7	0.93024	23273.7	0.93222	23273.7	0.9339
23274.1	0.93662	23274.1	0.93675	23274.1	0.93561
23274.5	0.94415	23274.5	0.94117	23274.5	0.93597
23274.9	0.95062	23274.9	0.9451	23274.9	0.93825
23275.4	0.95747	23275.4	0.95054	23275.4	0.93994
23275.8	0.9651	23275.8	0.95537	23275.8	0.94181
23276.2	0.97117	23276.2	0.96038	23276.2	0.94421
23276.6	0.97782	23276.6	0.96485	23276.6	0.94694
23277	0.98408	23277	0.96922	23277	0.95136
23277.4	0.99014	23277.4	0.97366	23277.4	0.9541
23277.8	0.99512	23277.8	0.97818	23277.8	0.95648
23278.2	1.0007	23278.2	0.98248	23278.2	0.95942
23278.6	1.00621	23278.6	0.98606	23278.6	0.96208
23279	1.01074	23279	0.98967	23279	0.96588
23279.4	1.0153	23279.4	0.99267	23279.4	0.9699
23279.8	1.01845	23279.8	0.99565	23279.8	0.97249
23280.2	1.02193	23280.2	0.99827	23280.2	0.97565
23280.6	1.02468	23280.6	1.00106	23280.6	0.97809
23281	1.02702	23281	1.00306	23281	0.98357
23281.4	1.02956	23281.4	1.00518	23281.4	0.98511
23281.8	1.03075	23281.8	1.00668	23281.8	0.98632
23282.2	1.03116	23282.2	1.00748	23282.2	0.98954
23282.6	1.03289	23282.6	1.00851	23282.6	0.99131
23283	1.03209	23283	1.00951	23283	0.9933
23283.4	1.0328	23283.4	1.01012	23283.4	0.99473
23283.8	1.03222	23283.8	1.01002	23283.8	0.99623
23284.2	1.03141	23284.2	1.01084	23284.2	0.99829
23284.5	1.03099	23284.5	1.00994	23284.5	0.9993
23284.9	1.02881	23284.9	1.00998	23284.9	0.99842
23285.2	1.02847	23285.2	1.01012	23285.2	1.00081
23285.6	1.02728	23285.6	1.00863	23285.6	1.00032
23286	1.02614	23286	1.00856	23286	1.00201
23286.4	1.02437	23286.4	1.00799	23286.4	1.00181
23286.7	1.02327	23286.7	1.00694	23286.7	1.00109
23287.1	1.02214	23287.1	1.00699	23287.1	0.99958
23287.4	1.02072	23287.4	1.00629	23287.4	1.001
23287.8	1.01869	23287.8	1.00617	23287.8	0.99868
23288.2	1.01783	23288.2	1.00567	23288.2	0.99951
23288.5	1.01665	23288.5	1.0048	23288.5	1.00032
23288.9	1.01643	23288.9	1.00413	23288.9	0.99832
23289.2	1.01511	23289.2	1.00446	23289.2	0.99787
23289.6	1.01468	23289.6	1.00486	23289.6	0.9979
23289.9	1.0139	23289.9	1.0038	23289.9	0.99877
23290.2	1.01358	23290.2	1.0042	23290.2	0.99741
23290.5	1.01313	23290.5	1.00429	23290.5	0.99771
23290.8	1.01345	23290.8	1.00394	23290.8	0.99789
23291.1	1.01356	23291.1	1.00461	23291.1	0.99733
23291.4	1.01312	23291.4	1.00588	23291.4	0.99914
23291.7	1.01331	23291.7	1.00661	23291.7	0.99862
23292	1.01378	23292	1.00762	23292	0.99842
23292.3	1.01489	23292.3	1.00912	23292.3	1.00108
23292.6	1.01556	23292.6	1.01001	23292.6	1.00348
23292.9	1.01515	23292.9	1.01166	23292.9	1.0056
23293.2	1.01706	23293.2	1.01299	23293.2	1.00811
23293.5	1.01674	23293.5	1.01434	23293.5	1.0107
23293.8	1.02002	23293.8	1.01695	23293.8	1.01286
23294.1	1.02016	23294.1	1.01929	23294.1	1.01578
23294.5	1.02221	23294.5	1.02089	23294.5	1.01756
23294.8	1.02295	23294.8	1.02336	23294.8	1.02261
23295.1	1.02565	23295.1	1.0258	23295.1	1.02573
23295.4	1.02675	23295.4	1.02829	23295.4	1.03116
23295.8	1.02917	23295.8	1.03141	23295.8	1.03765
23296.1	1.03055	23296.1	1.03417	23296.1	1.04005
23296.4	1.03316	23296.4	1.03658	23296.4	1.04485
23296.7	1.03512	23296.7	1.03923	23296.7	1.04963
23297	1.03722	23297	1.04195	23297	1.05692
23297.4	1.03958	23297.4	1.0447	23297.4	1.06144
23297.7	1.04167	23297.7	1.04661	23297.7	1.06659
23298.1	1.04422	23298.1	1.04951	23298.1	1.07175
23298.5	1.04707	23298.5	1.05207	23298.5	1.0763
23298.9	1.04896	23298.9	1.05485	23298.9	1.08046
23299.3	1.05138	23299.3	1.05855	23299.3	1.0861
23299.7	1.05422	23299.7	1.06081	23299.7	1.09088
23300.1	1.05711	23300.1	1.06202	23300.1	1.09421
23300.5	1.05923	23300.5	1.06346	23300.5	1.09788
23300.9	1.06227	23300.9	1.06625	23300.9	1.10101
23301.4	1.06344	23301.4	1.06784	23301.4	1.1034
23301.7	1.06563	23301.7	1.06905	23301.7	1.10503
23302.2	1.06626	23302.2	1.07051	23302.2	1.10656
23302.6	1.06914	23302.6	1.07186	23302.6	1.10685
23303	1.07133	23303	1.07253	23303	1.1077
23303.3	1.07182	23303.3	1.0732	23303.3	1.10892
23303.7	1.07334	23303.7	1.07324	23303.7	1.10964
23304.1	1.07455	23304.1	1.07347	23304.1	1.10902
23304.5	1.07533	23304.5	1.07338	23304.5	1.10779
23304.9	1.07693	23304.9	1.07336	23304.9	1.10465
23305.3	1.07791	23305.3	1.07365	23305.3	1.10271
23305.7	1.07875	23305.7	1.07266	23305.7	1.10235
23306.1	1.07902	23306.1	1.07216	23306.1	1.10123
23306.5	1.08042	23306.5	1.07116	23306.5	1.09762
23306.9	1.07952	23306.9	1.07038	23306.9	1.0937
23307.3	1.07994	23307.3	1.06942	23307.3	1.09058
23307.7	1.08054	23307.7	1.06835	23307.7	1.08653
23308.1	1.08221	23308.1	1.06723	23308.1	1.0833
23308.5	1.08112	23308.5	1.06654	23308.5	1.0801
23308.9	1.08195	23308.9	1.06482	23308.9	1.07592
23309.3	1.08105	23309.3	1.06302	23309.3	1.07216
23309.6	1.08147	23309.6	1.06189	23309.6	1.06956
23310	1.08151	23310	1.06031	23310	1.06528
23310.4	1.07945	23310.4	1.05887	23310.4	1.06146
23310.7	1.07984	23310.7	1.058	23310.7	1.05633
23311.1	1.07919	23311.1	1.05704	23311.1	1.05234
23311.5	1.08022	23311.5	1.05544	23311.5	1.04905
23311.8	1.07922	23311.8	1.05396	23311.8	1.04616
23312.2	1.07907	23312.2	1.05248	23312.2	1.0426
23312.5	1.07837	23312.5	1.05114	23312.5	1.03796
23312.9	1.07756	23312.9	1.05013	23312.9	1.0365
23313.3	1.07709	23313.3	1.04845	23313.3	1.03146
23313.6	1.07506	23313.6	1.04659	23313.6	1.02785
23313.9	1.07435	23313.9	1.04499	23313.9	1.02656
23314.3	1.07222	23314.3	1.0444	23314.3	1.02372
23314.6	1.07264	23314.6	1.04279	23314.6	1.02016
23314.9	1.07047	23314.9	1.04211	23314.9	1.02017
23315.2	1.06955	23315.2	1.04023	23315.2	1.01687
23315.5	1.06797	23315.5	1.03893	23315.5	1.01464
23315.8	1.06504	23315.8	1.037	23315.8	1.0136
23316.1	1.06431	23316.1	1.03515	23316.1	1.01192
23316.4	1.06227	23316.4	1.03466	23316.4	1.00802
23316.7	1.06038	23316.7	1.03292	23316.7	1.00832
23317	1.05868	23317	1.03056	23317	1.00621
23317.3	1.05657	23317.3	1.02874	23317.3	1.00523
23317.6	1.05494	23317.6	1.02744	23317.6	1.00281
23317.9	1.05197	23317.9	1.0267	23317.9	1.00172
23318.2	1.05099	23318.2	1.02525	23318.2	1.00278
23318.6	1.04793	23318.6	1.02354	23318.6	0.99964
23318.9	1.04565	23318.9	1.02243	23318.9	1.0002
23319.2	1.04372	23319.2	1.02104	23319.2	0.99898
23319.5	1.0411	23319.5	1.01917	23319.5	0.99778
23319.8	1.03842	23319.8	1.01811	23319.8	0.99779
23320.1	1.03667	23320.1	1.01627	23320.1	0.99677
23320.5	1.03444	23320.5	1.01506	23320.5	0.99774
23320.8	1.03207	23320.8	1.01461	23320.8	0.99572
23321.1	1.03006	23321.1	1.01271	23321.1	0.99679
23321.4	1.02707	23321.4	1.0104	23321.4	0.99709
23321.8	1.02416	23321.8	1.00915	23321.8	0.99717
23322.1	1.02229	23322.1	1.0088	23322.1	0.99532
23322.4	1.0199	23322.4	1.00756	23322.4	0.99811
23322.8	1.01731	23322.8	1.00571	23322.8	0.99738
23323.2	1.01581	23323.2	1.00455	23323.2	0.99829
23323.6	1.0128	23323.6	1.0032	23323.6	0.99815
23324	1.00959	23324	1.00206	23324	0.99916
23324.4	1.00874	23324.4	1.00057	23324.4	1.00014
23324.8	1.00597	23324.8	0.99925	23324.8	1.00068
23325.2	1.00373	23325.2	0.99746	23325.2	1.00059
23325.7	1.00195	23325.7	0.99711	23325.7	1.00127
23326.1	0.99889	23326.1	0.99662	23326.1	1.00243
23326.5	0.99614	23326.5	0.99477	23326.5	1.00233
23326.9	0.99388	23326.9	0.99353	23326.9	1.002
23327.3	0.99235	23327.3	0.99241	23327.3	1.00207
23327.7	0.98947	23327.7	0.9911	23327.7	1.003
23328.1	0.98789	23328.1	0.99066	23328.1	1.00411
23328.5	0.98538	23328.5	0.98947	23328.5	1.0041
23328.8	0.98281	23328.8	0.98782	23328.8	1.00523
23329.2	0.98088	23329.2	0.98767	23329.2	1.00597
23329.6	0.97892	23329.6	0.98672	23329.6	1.00526
23330	0.977	23330	0.98549	23330	1.00712
23330.5	0.9753	23330.5	0.98475	23330.5	1.0081
23330.9	0.97333	23330.9	0.9842	23330.9	1.00782
23331.3	0.97098	23331.3	0.98256	23331.3	1.00802
23331.7	0.9697	23331.7	0.98188	23331.7	1.01031
23332.1	0.96816	23332.1	0.98115	23332.1	1.0111
23332.5	0.96512	23332.5	0.98034	23332.5	1.01077
23332.9	0.96531	23332.9	0.97989	23332.9	1.01041
23333.3	0.96254	23333.3	0.97948	23333.3	1.01233
23333.6	0.96224	23333.6	0.97882	23333.6	1.01401
23334	0.96011	23334	0.97907	23334	1.01368
23334.4	0.95993	23334.4	0.97922	23334.4	1.01569
23334.8	0.95843	23334.8	0.97881	23334.8	1.01768
23335.1	0.95881	23335.1	0.97824	23335.1	1.01853
23335.5	0.95661	23335.5	0.97832	23335.5	1.01791
23335.9	0.95724	23335.9	0.97814	23335.9	1.02022
23336.2	0.95617	23336.2	0.97802	23336.2	1.0221
23336.6	0.95586	23336.6	0.97901	23336.6	1.02246
23336.9	0.95555	23336.9	0.97824	23336.9	1.02449
23337.3	0.95518	23337.3	0.97872	23337.3	1.02516
23337.7	0.95529	23337.7	0.9799	23337.7	1.02641
23338	0.95568	23338	0.9801	23338	1.02609
23338.4	0.95617	23338.4	0.98075	23338.4	1.0277
23338.7	0.95615	23338.7	0.98111	23338.7	1.03101
23339.1	0.95677	23339.1	0.9817	23339.1	1.03104
23339.4	0.95669	23339.4	0.98225	23339.4	1.03121
23339.7	0.95837	23339.7	0.98296	23339.7	1.03334
23340	0.95821	23340	0.98362	23340	1.03425
23340.3	0.95958	23340.3	0.98468	23340.3	1.03614
23340.6	0.96007	23340.6	0.98586	23340.6	1.0348
23340.9	0.9613	23340.9	0.98695	23340.9	1.03692
23341.2	0.96235	23341.2	0.98706	23341.2	1.03924
23341.5	0.96258	23341.5	0.98843	23341.5	1.03904
23341.8	0.96388	23341.8	0.98947	23341.8	1.04119
23342.1	0.96551	23342.1	0.99131	23342.1	1.04047
23342.4	0.96591	23342.4	0.99179	23342.4	1.04258
23342.7	0.96774	23342.7	0.99257	23342.7	1.0441
23343.1	0.96901	23343.1	0.99328	23343.1	1.04336
23343.4	0.97025	23343.4	0.99408	23343.4	1.04624
23343.7	0.97124	23343.7	0.99558	23343.7	1.04853
23344	0.97261	23344	0.99642	23344	1.04983
23344.3	0.97457	23344.3	0.99752	23344.3	1.04882
23344.6	0.97496	23344.6	0.99953	23344.6	1.0531
23345	0.97738	23345	0.99943	23345	1.05107
23345.3	0.97791	23345.3	1.00082	23345.3	1.05226
23345.6	0.98031	23345.6	1.00257	23345.6	1.05443
23345.9	0.98183	23345.9	1.00291	23345.9	1.05669
23346.3	0.9825	23346.3	1.00413	23346.3	1.0568
23346.6	0.98478	23346.6	1.00608	23346.6	1.05784
23346.9	0.98603	23346.9	1.00689	23346.9	1.05727
23347.3	0.98635	23347.3	1.00758	23347.3	1.06034
23347.6	0.98902	23347.6	1.00899	23347.6	1.06129
23348	0.98964	23348	1.00959	23348	1.06191
23348.5	0.99212	23348.5	1.01064	23348.5	1.06324
23348.9	0.992	23348.9	1.01159	23348.9	1.06376
23349.3	0.99378	23349.3	1.01229	23349.3	1.06454
23349.7	0.99462	23349.7	1.01276	23349.7	1.06347
23350.1	0.99654	23350.1	1.01266	23350.1	1.06453
23350.5	0.9984	23350.5	1.01413	23350.5	1.06443
23351	0.99866	23351	1.01412	23351	1.06416
23351.4	0.99889	23351.4	1.01584	23351.4	1.06584
23351.8	1.0008	23351.8	1.01564	23351.8	1.06512
23352.1	1.00132	23352.1	1.01534	23352.1	1.06377
23352.5	1.00187	23352.5	1.01587	23352.5	1.06151
23352.9	1.00252	23352.9	1.01606	23352.9	1.062
23353.3	1.00307	23353.3	1.01639	23353.3	1.0618
23353.7	1.00421	23353.7	1.01549	23353.7	1.06152
23354.1	1.00448	23354.1	1.01544	23354.1	1.06029
23354.5	1.00373	23354.5	1.01548	23354.5	1.06015
23354.9	1.00555	23354.9	1.01584	23354.9	1.0585
23355.3	1.00537	23355.3	1.01554	23355.3	1.05635
23355.8	1.0054	23355.8	1.01458	23355.8	1.05425
23356.2	1.00584	23356.2	1.01432	23356.2	1.05329
23356.6	1.0063	23356.6	1.01398	23356.6	1.05262
23357	1.00633	23357	1.01433	23357	1.05166
23357.4	1.00632	23357.4	1.01294	23357.4	1.05004
23357.8	1.00602	23357.8	1.01205	23357.8	1.04807
23358.2	1.00528	23358.2	1.01151	23358.2	1.04606
23358.6	1.0061	23358.6	1.01111	23358.6	1.04361
23358.9	1.00634	23358.9	1.01001	23358.9	1.04231
23359.3	1.00562	23359.3	1.00974	23359.3	1.04048
23359.7	1.00556	23359.7	1.0093	23359.7	1.03738
23360	1.00518	23360	1.00796	23360	1.03515
23360.4	1.00528	23360.4	1.00743	23360.4	1.03267
23360.8	1.00559	23360.8	1.00668	23360.8	1.03029
23361.2	1.00563	23361.2	1.00585	23361.2	1.02726
23361.5	1.00532	23361.5	1.00491	23361.5	1.02474
23361.9	1.0055	23361.9	1.00403	23361.9	1.02191
23362.2	1.00498	23362.2	1.00425	23362.2	1.01946
23362.6	1.0047	23362.6	1.00305	23362.6	1.01697
23363	1.00573	23363	1.00216	23363	1.01384
23363.3	1.00505	23363.3	1.00096	23363.3	1.01309
23363.7	1.00515	23363.7	1.00004	23363.7	1.01138
23364	1.0055	23364	0.99979	23364	1.00748
23364.3	1.00576	23364.3	0.99947	23364.3	1.00456
23364.6	1.00518	23364.6	0.9993	23364.6	1.00256
23364.9	1.00648	23364.9	0.99883	23364.9	0.99995
23365.3	1.00598	23365.3	0.99782	23365.3	0.99754
23365.5	1.00565	23365.5	0.99748	23365.5	0.99687
23365.8	1.00667	23365.8	0.9965	23365.8	0.99354
23366.1	1.00694	23366.1	0.99604	23366.1	0.99191
23366.4	1.00713	23366.4	0.99656	23366.4	0.98974
23366.7	1.00754	23366.7	0.9961	23366.7	0.98733
23367.1	1.00736	23367.1	0.99604	23367.1	0.98604
23367.4	1.00848	23367.4	0.99553	23367.4	0.98359
23367.7	1.0075	23367.7	0.99603	23367.7	0.98398
23368	1.00874	23368	0.99556	23368	0.98188
23368.3	1.00817	23368.3	0.99559	23368.3	0.98151
23368.6	1.00803	23368.6	0.99539	23368.6	0.9784
23368.9	1.00909	23368.9	0.99588	23368.9	0.9787
23369.3	1.00913	23369.3	0.99527	23369.3	0.9789
23369.6	1.00899	23369.6	0.99599	23369.6	0.97671
23369.9	1.00859	23369.9	0.99571	23369.9	0.97592
23370.2	1.00952	23370.2	0.99565	23370.2	0.97466
23370.5	1.01017	23370.5	0.99593	23370.5	0.97596
23370.9	1.01012	23370.9	0.99627	23370.9	0.97623
23371.2	1.01022	23371.2	0.99593	23371.2	0.97612
23371.5	1.00972	23371.5	0.99638	23371.5	0.97615
23371.9	1.01009	23371.9	0.99692	23371.9	0.97506
23372.2	1.01046	23372.2	0.99683	23372.2	0.97551
23372.6	1.01003	23372.6	0.99651	23372.6	0.97637
23373	1.01066	23373	0.99736	23373	0.97843
23373.4	1.01071	23373.4	0.99762	23373.4	0.97912
23373.8	1.01109	23373.8	0.99794	23373.8	0.97805
23374.3	1.0109	23374.3	0.99852	23374.3	0.97949
23374.7	1.0112	23374.7	0.99882	23374.7	0.98165
23375.1	1.01162	23375.1	0.99958	23375.1	0.98225
23375.5	1.01183	23375.5	1.00008	23375.5	0.98377
23375.9	1.01165	23375.9	0.99995	23375.9	0.98413
23376.3	1.01181	23376.3	1.001	23376.3	0.98603
23376.7	1.01179	23376.7	1.00233	23376.7	0.98815
23377.1	1.0116	23377.1	1.00191	23377.1	0.98947
23377.5	1.01269	23377.5	1.0023	23377.5	0.99076
23377.9	1.01205	23377.9	1.00406	23377.9	0.9919
23378.3	1.01188	23378.3	1.00454	23378.3	0.99249
23378.7	1.01337	23378.7	1.00548	23378.7	0.99445
23379.1	1.01257	23379.1	1.00556	23379.1	0.99603
23379.5	1.01346	23379.5	1.00626	23379.5	0.999
23379.9	1.01326	23379.9	1.00751	23379.9	0.99967
23380.3	1.01321	23380.3	1.00854	23380.3	1.00206
23380.7	1.01324	23380.7	1.00867	23380.7	1.00467
23381.2	1.01375	23381.2	1.00957	23381.2	1.00531
23381.6	1.01446	23381.6	1.01025	23381.6	1.00828
23382	1.01458	23382	1.01178	23382	1.01062
23382.4	1.01402	23382.4	1.01187	23382.4	1.01318
23382.8	1.01475	23382.8	1.01211	23382.8	1.0146
23383.1	1.01488	23383.1	1.01337	23383.1	1.01577
23383.5	1.01589	23383.5	1.01434	23383.5	1.01729
23383.9	1.01576	23383.9	1.01496	23383.9	1.01768
23384.3	1.01665	23384.3	1.01565	23384.3	1.02048
23384.6	1.0168	23384.6	1.01615	23384.6	1.02321
23385	1.01741	23385	1.0165	23385	1.02384
23385.4	1.0173	23385.4	1.01709	23385.4	1.0252
23385.7	1.01777	23385.7	1.01763	23385.7	1.02685
23386.1	1.01841	23386.1	1.01866	23386.1	1.02753
23386.5	1.01905	23386.5	1.01853	23386.5	1.02973
23386.8	1.01908	23386.8	1.0189	23386.8	1.03119
23387.2	1.01939	23387.2	1.01996	23387.2	1.03168
23387.5	1.02041	23387.5	1.02096	23387.5	1.03369
23387.9	1.02105	23387.9	1.02139	23387.9	1.03485
23388.3	1.02127	23388.3	1.02175	23388.3	1.03576
23388.6	1.02161	23388.6	1.02287	23388.6	1.03657
23388.9	1.02161	23388.9	1.02227	23388.9	1.0364
23389.3	1.02304	23389.3	1.02331	23389.3	1.03738
23389.6	1.02292	23389.6	1.02377	23389.6	1.03869
23389.9	1.02341	23389.9	1.02387	23389.9	1.04018
23390.2	1.0232	23390.2	1.02437	23390.2	1.03935
23390.5	1.0234	23390.5	1.02495	23390.5	1.04246
23390.8	1.02373	23390.8	1.02463	23390.8	1.04159
23391.1	1.02347	23391.1	1.0251	23391.1	1.04161
23391.4	1.02461	23391.4	1.02548	23391.4	1.04447
23391.7	1.02501	23391.7	1.02573	23391.7	1.04195
23392	1.02499	23392	1.02647	23392	1.04567
23392.3	1.02565	23392.3	1.0266	23392.3	1.04389
23392.6	1.02628	23392.6	1.02722	23392.6	1.04492
23392.9	1.02539	23392.9	1.02719	23392.9	1.047
23393.2	1.02661	23393.2	1.02783	23393.2	1.046
23393.6	1.02693	23393.6	1.02815	23393.6	1.04551
23393.9	1.02703	23393.9	1.02755	23393.9	1.04729
23394.2	1.02718	23394.2	1.02771	23394.2	1.04734
23394.5	1.02703	23394.5	1.02841	23394.5	1.0474
23394.9	1.02716	23394.9	1.02822	23394.9	1.04747
23395.2	1.02843	23395.2	1.0284	23395.2	1.04752
23395.5	1.02837	23395.5	1.02858	23395.5	1.04761
23395.8	1.02825	23395.8	1.0289	23395.8	1.04765
23396.2	1.0289	23396.2	1.02942	23396.2	1.04773
23396.5	1.02838	23396.5	1.02949	23396.5	1.04842
23396.9	1.02918	23396.9	1.02923	23396.9	1.04905
23397.2	1.02918	23397.2	1.0299	23397.2	1.04793
23397.6	1.02883	23397.6	1.02926	23397.6	1.04927
23398	1.0297	23398	1.03008	23398	1.0495
23398.4	1.02934	23398.4	1.03005	23398.4	1.04922
23398.8	1.03056	23398.8	1.03015	23398.8	1.04846
23399.3	1.03052	23399.3	1.02991	23399.3	1.04926
23399.7	1.03057	23399.7	1.03012	23399.7	1.0475
23400.1	1.03102	23400.1	1.0303	23400.1	1.04947
23400.6	1.03106	23400.6	1.03018	23400.6	1.04779
23401	1.03186	23401	1.03006	23401	1.05043
23401.4	1.03178	23401.4	1.0309	23401.4	1.05001
23401.8	1.03135	23401.8	1.03105	23401.8	1.04837
23402.2	1.03161	23402.2	1.03047	23402.2	1.04791
23402.6	1.03211	23402.6	1.03017	23402.6	1.04875
23402.9	1.03209	23402.9	1.03074	23402.9	1.04756
23403.3	1.03265	23403.3	1.03057	23403.3	1.04635
23403.7	1.03314	23403.7	1.03045	23403.7	1.04699
23404.1	1.03252	23404.1	1.03045	23404.1	1.04647
23404.6	1.03262	23404.6	1.03042	23404.6	1.04635
23405	1.03302	23405	1.03095	23405	1.0464
23405.4	1.03304	23405.4	1.02958	23405.4	1.04383
23405.8	1.03339	23405.8	1.02961	23405.8	1.04531
23406.2	1.03301	23406.2	1.02994	23406.2	1.04308
23406.6	1.03217	23406.6	1.03009	23406.6	1.04354
23407	1.03275	23407	1.02927	23407	1.04299
23407.5	1.03157	23407.5	1.0284	23407.5	1.0446
23407.8	1.033	23407.8	1.0281	23407.8	1.04251
23408.2	1.03214	23408.2	1.0291	23408.2	1.04121
23408.6	1.03216	23408.6	1.029	23408.6	1.04105
23408.9	1.03108	23408.9	1.02792	23408.9	1.04114
23409.3	1.0308	23409.3	1.02789	23409.3	1.03988
23409.7	1.03082	23409.7	1.02825	23409.7	1.04031
23410	1.03148	23410	1.02719	23410	1.04031
23410.4	1.02988	23410.4	1.02664	23410.4	1.03991
23410.8	1.03022	23410.8	1.02685	23410.8	1.03922
23411.2	1.03001	23411.2	1.02573	23411.2	1.03849
23411.5	1.02994	23411.5	1.02529	23411.5	1.03753
23411.9	1.02811	23411.9	1.02513	23411.9	1.03724
23412.3	1.02856	23412.3	1.02484	23412.3	1.03603
23412.6	1.02782	23412.6	1.02489	23412.6	1.03538
23413	1.02655	23413	1.02367	23413	1.0359
23413.3	1.02613	23413.3	1.02335	23413.3	1.03548
23413.7	1.02648	23413.7	1.02331	23413.7	1.03501
23414	1.02553	23414	1.02312	23414	1.03465
23414.3	1.02442	23414.3	1.02288	23414.3	1.03447
23414.6	1.02379	23414.6	1.02226	23414.6	1.03499
23414.9	1.02304	23414.9	1.02133	23414.9	1.03436
23415.2	1.02284	23415.2	1.02106	23415.2	1.03428
23415.5	1.02154	23415.5	1.02083	23415.5	1.03361
23415.8	1.02182	23415.8	1.01976	23415.8	1.03448
23416.1	1.01982	23416.1	1.01934	23416.1	1.03454
23416.4	1.02018	23416.4	1.01965	23416.4	1.0326
23416.7	1.01958	23416.7	1.01827	23416.7	1.03481
23417	1.0182	23417	1.01735	23417	1.03195
23417.3	1.017	23417.3	1.01654	23417.3	1.03373
23417.7	1.01698	23417.7	1.01635	23417.7	1.03207
23418	1.01649	23418	1.01558	23418	1.03254
23418.3	1.01436	23418.3	1.01556	23418.3	1.03106
23418.6	1.01517	23418.6	1.01522	23418.6	1.03084
23419	1.01325	23419	1.01402	23419	1.03011
23419.3	1.01293	23419.3	1.01262	23419.3	1.0291
23419.6	1.01219	23419.6	1.01199	23419.6	1.02882
23419.9	1.01036	23419.9	1.01103	23419.9	1.02922
23420.2	1.00967	23420.2	1.01103	23420.2	1.02858
23420.6	1.00884	23420.6	1.0094	23420.6	1.02781
23420.9	1.00824	23420.9	1.00863	23420.9	1.02549
23421.3	1.00713	23421.3	1.0077	23421.3	1.02494
23421.6	1.00615	23421.6	1.00728	23421.6	1.02419
23422	1.0053	23422	1.00655	23422	1.02205
23422.4	1.004	23422.4	1.00454	23422.4	1.02056
23422.8	1.00442	23422.8	1.00442	23422.8	1.01966
23423.2	1.00277	23423.2	1.00302	23423.2	1.01646
23423.6	1.00161	23423.6	1.00265	23423.6	1.01746
23424	1.00094	23424	1.00061	23424	1.01433
23424.4	0.9999	23424.4	0.99975	23424.4	1.01322
23424.8	0.99908	23424.8	1.0003	23424.8	1.01368
23425.3	0.99888	23425.3	0.99762	23425.3	1.00963
23425.7	0.99739	23425.7	0.99725	23425.7	1.00881
23426.1	0.99645	23426.1	0.99593	23426.1	1.00885
23426.5	0.99429	23426.5	0.9951	23426.5	1.00653
23426.9	0.99375	23426.9	0.9942	23426.9	1.00467
23427.3	0.99245	23427.3	0.99356	23427.3	1.00508
23427.7	0.99165	23427.7	0.99306	23427.7	1.00284
23428.1	0.99123	23428.1	0.99168	23428.1	1.00202
23428.5	0.98982	23428.5	0.99124	23428.5	1.00044
23428.9	0.98953	23428.9	0.98991	23428.9	0.99876
23429.3	0.98758	23429.3	0.98907	23429.3	0.99639
23429.7	0.98655	23429.7	0.98797	23429.7	0.99488
23430.1	0.98602	23430.1	0.98691	23430.1	0.99356
23430.5	0.98449	23430.5	0.98599	23430.5	0.99328
23431	0.9844	23431	0.98489	23431	0.99123
23431.4	0.98314	23431.4	0.9842	23431.4	0.99103
23431.8	0.98217	23431.8	0.98321	23431.8	0.9886
23432.2	0.9803	23432.2	0.9819	23432.2	0.9903
23432.6	0.97999	23432.6	0.98098	23432.6	0.98873
23433	0.97906	23433	0.98152	23433	0.98635
23433.3	0.97708	23433.3	0.98036	23433.3	0.98546
23433.7	0.97625	23433.7	0.9797	23433.7	0.98504
23434.1	0.97546	23434.1	0.97875	23434.1	0.98399
23434.4	0.97457	23434.4	0.97816	23434.4	0.98345
23434.8	0.97393	23434.8	0.9777	23434.8	0.98311
23435.2	0.97391	23435.2	0.97647	23435.2	0.98283
23435.5	0.9723	23435.5	0.97528	23435.5	0.98207
23435.9	0.97174	23435.9	0.97599	23435.9	0.98032
23436.3	0.97091	23436.3	0.97459	23436.3	0.9795
23436.7	0.97026	23436.7	0.9743	23436.7	0.97904
23437	0.96935	23437	0.97427	23437	0.97816
23437.4	0.96857	23437.4	0.97264	23437.4	0.97756
23437.7	0.96925	23437.7	0.9723	23437.7	0.97772
23438.1	0.96713	23438.1	0.97126	23438.1	0.9771
23438.4	0.96789	23438.4	0.97128	23438.4	0.97557
23438.8	0.96719	23438.8	0.97065	23438.8	0.97554
23439.1	0.96708	23439.1	0.97036	23439.1	0.97562
23439.4	0.96637	23439.4	0.9705	23439.4	0.97477
23439.7	0.96647	23439.7	0.97049	23439.7	0.9735
23440	0.96585	23440	0.97047	23440	0.97424
23440.3	0.9662	23440.3	0.97022	23440.3	0.97293
23440.6	0.96557	23440.6	0.96968	23440.6	0.97372
23440.9	0.9658	23440.9	0.96955	23440.9	0.97265
23441.2	0.96578	23441.2	0.96919	23441.2	0.97099
23441.5	0.96548	23441.5	0.97015	23441.5	0.97306
23441.8	0.96491	23441.8	0.96981	23441.8	0.97132
23442.1	0.96596	23442.1	0.96968	23442.1	0.97118
23442.4	0.96648	23442.4	0.96921	23442.4	0.97124
23442.7	0.96629	23442.7	0.96964	23442.7	0.9713
23443.1	0.96619	23443.1	0.96921	23443.1	0.96993
23443.4	0.96591	23443.4	0.96961	23443.4	0.97128
23443.7	0.96729	23443.7	0.96937	23443.7	0.97078
23444	0.96697	23444	0.96981	23444	0.97049
23444.3	0.96729	23444.3	0.97054	23444.3	0.96989
23444.7	0.96757	23444.7	0.97045	23444.7	0.96966
23445	0.96771	23445	0.97092	23445	0.96901
23445.3	0.96813	23445.3	0.9712	23445.3	0.97051
23445.6	0.96939	23445.6	0.97091	23445.6	0.96944
23446	0.9701	23446	0.97171	23446	0.97136
23446.3	0.97056	23446.3	0.97235	23446.3	0.9714
23446.7	0.97068	23446.7	0.97256	23446.7	0.97124
23447	0.97175	23447	0.97284	23447	0.97188
23447.4	0.97131	23447.4	0.9735	23447.4	0.97171
23447.8	0.97295	23447.8	0.97351	23447.8	0.97305
23448.2	0.97334	23448.2	0.9745	23448.2	0.97418
23448.6	0.97344	23448.6	0.97534	23448.6	0.97521
23449.1	0.9735	23449.1	0.9762	23449.1	0.9755
23449.5	0.97441	23449.5	0.97674	23449.5	0.97529
23449.9	0.97482	23449.9	0.97708	23449.9	0.97532
23450.3	0.97647	23450.3	0.97745	23450.3	0.97649
23450.8	0.97623	23450.8	0.97823	23450.8	0.97805
23451.2	0.97765	23451.2	0.97943	23451.2	0.9787
23451.5	0.97796	23451.5	0.98	23451.5	0.97935
23451.9	0.97887	23451.9	0.98047	23451.9	0.98053
23452.3	0.979	23452.3	0.98059	23452.3	0.98208
23452.7	0.98001	23452.7	0.98142	23452.7	0.98409
23453.1	0.98085	23453.1	0.98207	23453.1	0.98495
23453.5	0.98148	23453.5	0.98205	23453.5	0.98454
23453.9	0.98125	23453.9	0.98353	23453.9	0.98536
23454.3	0.98356	23454.3	0.98362	23454.3	0.98852
23454.8	0.98329	23454.8	0.98454	23454.8	0.9893
23455.2	0.98414	23455.2	0.98562	23455.2	0.98918
23455.6	0.98535	23455.6	0.98622	23455.6	0.99033
23456	0.98488	23456	0.9872	23456	0.99147
23456.4	0.98606	23456.4	0.98752	23456.4	0.9924
23456.8	0.98647	23456.8	0.98828	23456.8	0.99461
23457.2	0.98701	23457.2	0.98862	23457.2	0.99646
23457.6	0.98827	23457.6	0.98992	23457.6	0.99608
23458	0.98939	23458	0.9905	23458	0.99734
23458.4	0.99013	23458.4	0.99053	23458.4	0.99923
23458.7	0.99116	23458.7	0.99168	23458.7	0.99936
23459.1	0.99058	23459.1	0.99258	23459.1	0.99976
23459.5	0.99266	23459.5	0.9939	23459.5	1.00086
23459.9	0.99208	23459.9	0.99441	23459.9	1.00265
23460.2	0.99367	23460.2	0.99402	23460.2	1.00351
23460.6	0.99405	23460.6	0.99542	23460.6	1.00258
23461	0.99509	23461	0.99668	23461	1.00423
23461.3	0.99511	23461.3	0.99697	23461.3	1.00522
23461.7	0.99694	23461.7	0.99731	23461.7	1.00653
23462.1	0.99736	23462.1	0.99843	23462.1	1.00789
23462.4	0.99793	23462.4	0.99887	23462.4	1.00597
23462.8	1.00003	23462.8	0.99955	23462.8	1.00831
23463.1	0.99971	23463.1	1.00072	23463.1	1.01031
23463.5	1.00045	23463.5	1.00138	23463.5	1.01226
23463.8	1.00131	23463.8	1.00215	23463.8	1.01111
23464.2	1.0016	23464.2	1.00246	23464.2	1.01356
23464.5	1.00233	23464.5	1.0032	23464.5	1.01427
23464.8	1.00338	23464.8	1.00455	23464.8	1.01507
23465.1	1.00354	23465.1	1.0049	23465.1	1.01521
23465.4	1.00401	23465.4	1.00594	23465.4	1.01591
23465.7	1.00505	23465.7	1.00641	23465.7	1.01685
23466	1.00559	23466	1.00686	23466	1.01724
23466.3	1.00701	23466.3	1.00762	23466.3	1.01772
23466.6	1.0073	23466.6	1.00824	23466.6	1.01928
23466.9	1.00734	23466.9	1.00888	23466.9	1.02029
23467.2	1.00895	23467.2	1.00914	23467.2	1.02028
23467.5	1.00875	23467.5	1.01007	23467.5	1.02146
23467.8	1.00966	23467.8	1.01058	23467.8	1.02362
23468.2	1.00927	23468.2	1.01093	23468.2	1.02547
23468.5	1.01015	23468.5	1.0115	23468.5	1.02644
23468.8	1.01101	23468.8	1.01266	23468.8	1.02638
23469.2	1.01064	23469.2	1.01244	23469.2	1.02723
23469.5	1.01265	23469.5	1.01342	23469.5	1.0281
23469.8	1.01147	23469.8	1.01379	23469.8	1.02714
23470.1	1.01184	23470.1	1.01348	23470.1	1.03062
23470.4	1.01212	23470.4	1.01453	23470.4	1.03245
23470.8	1.01292	23470.8	1.01463	23470.8	1.03115
23471.1	1.0135	23471.1	1.01507	23471.1	1.03468
23471.5	1.01337	23471.5	1.01557	23471.5	1.03307
23471.8	1.01333	23471.8	1.01651	23471.8	1.03465
23472.2	1.01375	23472.2	1.01667	23472.2	1.03665
23472.6	1.01418	23472.6	1.01714	23472.6	1.03465
23473	1.01537	23473	1.01689	23473	1.03926
23473.4	1.01438	23473.4	1.01699	23473.4	1.03743
23473.8	1.01588	23473.8	1.01817	23473.8	1.03972
23474.2	1.01443	23474.2	1.01781	23474.2	1.04107
23474.7	1.01626	23474.7	1.01828	23474.7	1.04115
23475.1	1.0151	23475.1	1.01871	23475.1	1.04082
23475.5	1.01631	23475.5	1.01865	23475.5	1.04066
23475.9	1.01585	23475.9	1.01958	23475.9	1.04287
23476.3	1.01643	23476.3	1.02018	23476.3	1.04553
23476.7	1.01633	23476.7	1.02057	23476.7	1.04374
23477.1	1.01653	23477.1	1.0211	23477.1	1.04492
23477.5	1.01745	23477.5	1.02069	23477.5	1.04565
23477.9	1.01691	23477.9	1.02089	23477.9	1.04488
23478.3	1.01644	23478.3	1.02127	23478.3	1.04619
23478.8	1.01686	23478.8	1.02098	23478.8	1.0477
23479.2	1.01726	23479.2	1.02096	23479.2	1.04674
23479.6	1.01685	23479.6	1.0212	23479.6	1.04672
23480	1.01676	23480	1.02172	23480	1.04825
23480.4	1.01771	23480.4	1.02156	23480.4	1.04826
23480.8	1.01776	23480.8	1.02204	23480.8	1.04876
23481.2	1.01764	23481.2	1.02265	23481.2	1.04954
23481.7	1.01787	23481.7	1.02182	23481.7	1.04931
23482.1	1.01781	23482.1	1.02164	23482.1	1.04903
23482.5	1.01702	23482.5	1.02195	23482.5	1.05023
23482.9	1.0167	23482.9	1.0214	23482.9	1.04889
23483.2	1.01725	23483.2	1.02182	23483.2	1.04998
23483.6	1.01619	23483.6	1.0213	23483.6	1.04985
23484	1.01664	23484	1.02153	23484	1.0491
23484.4	1.01603	23484.4	1.02155	23484.4	1.05195
23484.7	1.01567	23484.7	1.02077	23484.7	1.04834
23485.1	1.01529	23485.1	1.0216	23485.1	1.05121
23485.5	1.01513	23485.5	1.0209	23485.5	1.05023
23485.8	1.01558	23485.8	1.01983	23485.8	1.04948
23486.2	1.01456	23486.2	1.02138	23486.2	1.0494
23486.6	1.01437	23486.6	1.02039	23486.6	1.04859
23486.9	1.0146	23486.9	1.01981	23486.9	1.05047
23487.3	1.01415	23487.3	1.02025	23487.3	1.04881
23487.7	1.01345	23487.7	1.01933	23487.7	1.04873
23488.1	1.01312	23488.1	1.01855	23488.1	1.04708
23488.4	1.0116	23488.4	1.01814	23488.4	1.04792
23488.7	1.01158	23488.7	1.01733	23488.7	1.04722
23489.1	1.01143	23489.1	1.01711	23489.1	1.04707
23489.4	1.01047	23489.4	1.01649	23489.4	1.04456
23489.7	1.01007	23489.7	1.01629	23489.7	1.04314
23490	1.00948	23490	1.01527	23490	1.04373
23490.3	1.00883	23490.3	1.01421	23490.3	1.04333
23490.6	1.00785	23490.6	1.01414	23490.6	1.04147
23490.9	1.00858	23490.9	1.01271	23490.9	1.04007
23491.2	1.00662	23491.2	1.01225	23491.2	1.03882
23491.5	1.00617	23491.5	1.01221	23491.5	1.03769
23491.8	1.00573	23491.8	1.0114	23491.8	1.03642
23492.1	1.00537	23492.1	1.01071	23492.1	1.03434
23492.5	1.00454	23492.5	1.01009	23492.5	1.03394
23492.8	1.00339	23492.8	1.00778	23492.8	1.03357
23493.1	1.00189	23493.1	1.00836	23493.1	1.03208
23493.4	1.00251	23493.4	1.00728	23493.4	1.02892
23493.8	1.00113	23493.8	1.00636	23493.8	1.02756
23494.1	1.00074	23494.1	1.00536	23494.1	1.02701
23494.4	0.99945	23494.4	1.00468	23494.4	1.02416
23494.7	0.99822	23494.7	1.00344	23494.7	1.02425
23495.1	0.99905	23495.1	1.00307	23495.1	1.02088
23495.4	0.99766	23495.4	1.00198	23495.4	1.01957
23495.7	0.99669	23495.7	1.00145	23495.7	1.01837
23496.1	0.99637	23496.1	1.00034	23496.1	1.01511
23496.4	0.99543	23496.4	0.99938	23496.4	1.01345
23496.8	0.99474	23496.8	0.99891	23496.8	1.01317
23497.2	0.9946	23497.2	0.99825	23497.2	1.0126
23497.5	0.99408	23497.5	0.99709	23497.5	1.00883
23498	0.99289	23498	0.99625	23498	1.009
23498.4	0.99355	23498.4	0.99566	23498.4	1.00581
23498.8	0.9919	23498.8	0.9952	23498.8	1.00392
23499.2	0.99225	23499.2	0.99499	23499.2	1.00311
23499.6	0.99182	23499.6	0.99442	23499.6	1.00175
23500.1	0.99135	23500.1	0.99338	23500.1	0.99979
23500.5	0.99062	23500.5	0.99263	23500.5	0.99826
23500.9	0.9905	23500.9	0.99276	23500.9	0.99835
23501.3	0.99076	23501.3	0.99256	23501.3	0.99626
23501.7	0.98993	23501.7	0.99189	23501.7	0.99546
23502.1	0.98963	23502.1	0.99129	23502.1	0.99421
23502.5	0.98912	23502.5	0.99165	23502.5	0.99391
23502.9	0.98903	23502.9	0.99012	23502.9	0.99278
23503.3	0.98833	23503.3	0.98952	23503.3	0.99111
23503.7	0.98894	23503.7	0.98941	23503.7	0.99062
23504.1	0.98899	23504.1	0.98885	23504.1	0.98966
23504.6	0.98947	23504.6	0.98915	23504.6	0.98888
23505	0.98822	23505	0.98891	23505	0.98649
23505.4	0.98823	23505.4	0.98803	23505.4	0.98546
23505.8	0.98824	23505.8	0.98813	23505.8	0.98525
23506.2	0.98902	23506.2	0.98801	23506.2	0.98371
23506.6	0.98752	23506.6	0.98735	23506.6	0.98323
23507.1	0.98799	23507.1	0.98764	23507.1	0.9843
23507.5	0.98816	23507.5	0.9871	23507.5	0.98355
23507.9	0.98787	23507.9	0.98707	23507.9	0.98144
23508.2	0.98821	23508.2	0.98699	23508.2	0.97989
23508.6	0.98833	23508.6	0.98678	23508.6	0.97995
23509	0.98814	23509	0.98646	23509	0.97907
23509.4	0.98827	23509.4	0.98634	23509.4	0.97989
23509.7	0.98883	23509.7	0.98567	23509.7	0.97914
23510.1	0.98864	23510.1	0.98597	23510.1	0.97964
23510.5	0.98859	23510.5	0.98668	23510.5	0.97696
23510.8	0.98936	23510.8	0.98545	23510.8	0.97815
23511.2	0.98883	23511.2	0.98608	23511.2	0.97759
23511.6	0.98866	23511.6	0.98591	23511.6	0.97719
23512	0.99046	23512	0.98664	23512	0.97627
23512.3	0.98967	23512.3	0.98634	23512.3	0.97602
23512.7	0.98958	23512.7	0.98614	23512.7	0.97783
23513.1	0.9906	23513.1	0.98673	23513.1	0.97719
23513.4	0.99064	23513.4	0.98617	23513.4	0.97662
23513.7	0.99073	23513.7	0.98616	23513.7	0.97607
23514.1	0.99163	23514.1	0.98646	23514.1	0.97549
23514.4	0.99126	23514.4	0.98655	23514.4	0.97547
23514.7	0.9918	23514.7	0.98611	23514.7	0.97525
23515	0.99185	23515	0.98614	23515	0.97684
23515.3	0.99221	23515.3	0.9872	23515.3	0.97667
23515.6	0.9923	23515.6	0.9873	23515.6	0.97504
23515.9	0.9914	23515.9	0.9863	23515.9	0.97568
23516.2	0.99249	23516.2	0.98681	23516.2	0.97615
23516.5	0.99212	23516.5	0.98649	23516.5	0.97551
23516.9	0.99278	23516.9	0.98725	23516.9	0.97569
23517.2	0.99284	23517.2	0.98662	23517.2	0.97647
23517.5	0.99346	23517.5	0.98776	23517.5	0.97561
23517.8	0.99318	23517.8	0.98677	23517.8	0.97487
23518.1	0.99398	23518.1	0.98673	23518.1	0.97689
23518.5	0.99309	23518.5	0.98729	23518.5	0.97704
23518.8	0.99401	23518.8	0.98748	23518.8	0.97531
23519.1	0.99438	23519.1	0.98696	23519.1	0.97533
23519.5	0.99419	23519.5	0.98712	23519.5	0.97515
23519.8	0.99377	23519.8	0.98626	23519.8	0.97602
23520.1	0.99409	23520.1	0.98786	23520.1	0.97572
23520.4	0.99463	23520.4	0.98796	23520.4	0.9744
23520.7	0.99413	23520.7	0.98691	23520.7	0.97561
23521.1	0.99398	23521.1	0.98763	23521.1	0.97548
23521.4	0.99448	23521.4	0.98712	23521.4	0.97413
23521.8	0.99438	23521.8	0.98671	23521.8	0.9742
23522.2	0.99481	23522.2	0.98687	23522.2	0.97554
23522.5	0.99402	23522.5	0.98636	23522.5	0.97498
23522.9	0.99371	23522.9	0.98674	23522.9	0.97492
23523.3	0.99436	23523.3	0.98661	23523.3	0.97564
23523.8	0.99398	23523.8	0.98754	23523.8	0.97495
23524.2	0.99398	23524.2	0.98731	23524.2	0.97348
23524.6	0.99397	23524.6	0.98659	23524.6	0.9736
23525.1	0.9947	23525.1	0.9861	23525.1	0.97251
23525.5	0.99407	23525.5	0.9867	23525.5	0.97276
23525.9	0.99411	23525.9	0.98615	23525.9	0.97351
23526.3	0.99295	23526.3	0.98654	23526.3	0.97294
23526.7	0.99371	23526.7	0.98648	23526.7	0.97225
23527.1	0.99432	23527.1	0.9856	23527.1	0.97254
23527.5	0.99377	23527.5	0.98608	23527.5	0.97233
23527.9	0.99426	23527.9	0.98545	23527.9	0.97217
23528.3	0.99311	23528.3	0.98601	23528.3	0.97161
23528.7	0.99293	23528.7	0.9861	23528.7	0.9706
23529.1	0.9946	23529.1	0.98534	23529.1	0.97013
23529.6	0.99399	23529.6	0.98576	23529.6	0.96928
23530	0.9937	23530	0.98505	23530	0.96987
23530.4	0.99365	23530.4	0.98581	23530.4	0.96901
23530.8	0.99371	23530.8	0.98543	23530.8	0.96897
23531.2	0.99357	23531.2	0.9857	23531.2	0.96956
23531.7	0.99374	23531.7	0.98529	23531.7	0.96953
23532.1	0.99402	23532.1	0.98513	23532.1	0.96996
23532.4	0.99341	23532.4	0.98543	23532.4	0.9699
23532.9	0.99418	23532.9	0.98544	23532.9	0.96961
23533.3	0.99445	23533.3	0.98517	23533.3	0.96954
23533.6	0.99462	23533.6	0.98495	23533.6	0.96962
23534	0.99429	23534	0.98598	23534	0.96991
23534.4	0.99383	23534.4	0.98642	23534.4	0.96998
23534.8	0.9948	23534.8	0.98613	23534.8	0.96999
23535.1	0.99474	23535.1	0.98598	23535.1	0.96788
23535.5	0.99471	23535.5	0.98676	23535.5	0.96972
23535.9	0.9944	23535.9	0.98694	23535.9	0.97027
23536.3	0.99504	23536.3	0.98717	23536.3	0.96907
23536.6	0.99531	23536.6	0.98773	23536.6	0.96898
23537	0.99521	23537	0.98763	23537	0.97042
23537.4	0.99546	23537.4	0.98783	23537.4	0.97134
23537.7	0.99556	23537.7	0.98822	23537.7	0.97078
23538.1	0.99673	23538.1	0.98773	23538.1	0.9704
23538.4	0.99696	23538.4	0.9879	23538.4	0.97134
23538.8	0.9963	23538.8	0.98904	23538.8	0.973
23539.1	0.99679	23539.1	0.98944	23539.1	0.97195
23539.5	0.99713	23539.5	0.9891	23539.5	0.97295
23539.8	0.99783	23539.8	0.98942	23539.8	0.97399
23540.1	0.99818	23540.1	0.98977	23540.1	0.97571
23540.4	0.99776	23540.4	0.99051	23540.4	0.9773
23540.7	0.99839	23540.7	0.99065	23540.7	0.97793
23541	0.99887	23541	0.99046	23541	0.97741
23541.3	0.99882	23541.3	0.99188	23541.3	0.97828
23541.6	0.99921	23541.6	0.99169	23541.6	0.97939
23541.9	0.99885	23541.9	0.99213	23541.9	0.98107
23542.2	0.99935	23542.2	0.99295	23542.2	0.98183
23542.6	0.99941	23542.6	0.99287	23542.6	0.98103
23542.9	1.00079	23542.9	0.99404	23542.9	0.98267
23543.2	1.00005	23543.2	0.99444	23543.2	0.98365
23543.5	1.00068	23543.5	0.99397	23543.5	0.98356
23543.9	1.00162	23543.9	0.99447	23543.9	0.98423
23544.2	1.00168	23544.2	0.99492	23544.2	0.98685
23544.5	1.00213	23544.5	0.99599	23544.5	0.98691
23544.8	1.00166	23544.8	0.99664	23544.8	0.98851
23545.2	1.00261	23545.2	0.99667	23545.2	0.98804
23545.5	1.00227	23545.5	0.99664	23545.5	0.98814
23545.8	1.00242	23545.8	0.99763	23545.8	0.98918
23546.2	1.0038	23546.2	0.99771	23546.2	0.99067
23546.5	1.00396	23546.5	0.99814	23546.5	0.99339
23546.9	1.00328	23546.9	0.99873	23546.9	0.99274
23547.2	1.0041	23547.2	0.99933	23547.2	0.99293
23547.6	1.00498	23547.6	0.99875	23547.6	0.99293
23548	1.00545	23548	1.00017	23548	0.99468
23548.4	1.00457	23548.4	1.00035	23548.4	0.99508
23548.8	1.00568	23548.8	1.00069	23548.8	0.99546
23549.3	1.00603	23549.3	1.00041	23549.3	0.99727
23549.7	1.00631	23549.7	1.00152	23549.7	0.99715
23550.1	1.00658	23550.1	1.00206	23550.1	0.999
23550.6	1.00605	23550.6	1.00203	23550.6	1.00104
23551	1.00645	23551	1.00238	23551	1.0006
23551.4	1.00632	23551.4	1.00277	23551.4	1.00108
23551.8	1.00655	23551.8	1.00351	23551.8	1.00235
23552.2	1.00734	23552.2	1.00248	23552.2	1.00234
23552.6	1.00734	23552.6	1.00399	23552.6	1.00222
23553	1.00728	23553	1.00461	23553	1.00327
23553.4	1.00732	23553.4	1.00488	23553.4	1.00525
23553.8	1.00741	23553.8	1.00444	23553.8	1.00649
23554.2	1.00661	23554.2	1.00463	23554.2	1.00644
23554.6	1.00793	23554.6	1.00505	23554.6	1.0081
23555.1	1.00723	23555.1	1.00519	23555.1	1.00971
23555.5	1.00678	23555.5	1.00615	23555.5	1.00958
23555.9	1.00693	23555.9	1.00642	23555.9	1.01079
23556.3	1.00746	23556.3	1.00588	23556.3	1.0096
23556.7	1.00808	23556.7	1.00623	23556.7	1.0113
23557.2	1.00738	23557.2	1.00637	23557.2	1.01324
23557.6	1.00697	23557.6	1.00555	23557.6	1.01364
23558	1.0059	23558	1.00747	23558	1.0141
23558.4	1.00682	23558.4	1.00769	23558.4	1.01496
23558.7	1.00605	23558.7	1.00743	23558.7	1.01689
23559.1	1.00547	23559.1	1.00704	23559.1	1.01847
23559.5	1.00594	23559.5	1.00747	23559.5	1.01846
23559.9	1.00495	23559.9	1.00716	23559.9	1.01971
23560.2	1.00621	23560.2	1.00777	23560.2	1.02085
23560.6	1.00594	23560.6	1.00853	23560.6	1.02063
23561	1.00419	23561	1.00797	23561	1.02247
23561.4	1.00515	23561.4	1.00838	23561.4	1.0236
23561.8	1.00384	23561.8	1.00824	23561.8	1.02403
23562.1	1.00325	23562.1	1.00843	23562.1	1.02432
23562.5	1.00356	23562.5	1.00772	23562.5	1.02639
23562.9	1.00236	23562.9	1.00784	23562.9	1.02723
23563.2	1.00315	23563.2	1.00791	23563.2	1.02767
23563.6	1.00239	23563.6	1.00809	23563.6	1.02691
23564	1.0015	23564	1.00741	23564	1.02964
23564.3	1.00007	23564.3	1.00689	23564.3	1.02969
23564.6	0.99979	23564.6	1.00774	23564.6	1.03153
23564.9	0.99853	23564.9	1.00747	23564.9	1.03102
23565.3	0.99883	23565.3	1.00669	23565.3	1.03127
23565.6	0.99824	23565.6	1.00766	23565.6	1.0324
23565.9	0.99758	23565.9	1.00739	23565.9	1.03318
23566.2	0.99685	23566.2	1.00694	23566.2	1.03368
23566.5	0.99572	23566.5	1.00629	23566.5	1.03355
23566.8	0.99575	23566.8	1.00648	23566.8	1.03413
23567.1	0.99563	23567.1	1.00616	23567.1	1.03525
23567.4	0.99469	23567.4	1.00569	23567.4	1.03507
23567.7	0.99344	23567.7	1.00556	23567.7	1.03466
23568.1	0.99398	23568.1	1.00523	23568.1	1.03584
23568.4	0.99283	23568.4	1.00463	23568.4	1.03615
23568.7	0.99153	23568.7	1.00522	23568.7	1.03621
23569.1	0.99225	23569.1	1.00429	23569.1	1.03911
23569.4	0.99015	23569.4	1.00347	23569.4	1.03529
23569.7	0.99054	23569.7	1.00302	23569.7	1.03765
23570	0.9886	23570	1.0029	23570	1.03807
23570.3	0.98769	23570.3	1.00282	23570.3	1.03764
23570.7	0.98779	23570.7	1.00194	23570.7	1.038
23571	0.98714	23571	1.0019	23571	1.03695
23571.3	0.98708	23571.3	1.00154	23571.3	1.03822
23571.7	0.98597	23571.7	1.00141	23571.7	1.03787
23572	0.98561	23572	1.00035	23572	1.03834
23572.4	0.98434	23572.4	1.00004	23572.4	1.03697
23572.8	0.9848	23572.8	1.00015	23572.8	1.0374
23573.2	0.98368	23573.2	0.99996	23573.2	1.03618
23573.6	0.98382	23573.6	0.99926	23573.6	1.03565
23574	0.98256	23574	0.99882	23574	1.0356
23574.4	0.98241	23574.4	0.99894	23574.4	1.03722
23574.9	0.98063	23574.9	0.99799	23574.9	1.03639
23575.3	0.98108	23575.3	0.9974	23575.3	1.03484
23575.8	0.98132	23575.8	0.99729	23575.8	1.03465
23576.2	0.9804	23576.2	0.99651	23576.2	1.03405
23576.6	0.98006	23576.6	0.99669	23576.6	1.03376
23577	0.97972	23577	0.99645	23577	1.03264
23577.4	0.97942	23577.4	0.99557	23577.4	1.03302
23577.8	0.97928	23577.8	0.99529	23577.8	1.03347
23578.2	0.97864	23578.2	0.99551	23578.2	1.03121
23578.6	0.97744	23578.6	0.99476	23578.6	1.02986
23579	0.97723	23579	0.99408	23579	1.03055
23579.4	0.97787	23579.4	0.9937	23579.4	1.0312
23579.8	0.97686	23579.8	0.99343	23579.8	1.0304
23580.3	0.97697	23580.3	0.99234	23580.3	1.02734
23580.7	0.97647	23580.7	0.99217	23580.7	1.02608
23581.1	0.97637	23581.1	0.99256	23581.1	1.02631
23581.5	0.97596	23581.5	0.99204	23581.5	1.02539
23581.9	0.97542	23581.9	0.99142	23581.9	1.02407
23582.4	0.97571	23582.4	0.99093	23582.4	1.02273
23582.8	0.97639	23582.8	0.99076	23582.8	1.02154
23583.2	0.97563	23583.2	0.99059	23583.2	1.02035
23583.6	0.97536	23583.6	0.99037	23583.6	1.01913
23583.9	0.97528	23583.9	0.98988	23583.9	1.01821
23584.3	0.97507	23584.3	0.98919	23584.3	1.0169
23584.7	0.97597	23584.7	0.98868	23584.7	1.01534
23585.1	0.97611	23585.1	0.98884	23585.1	1.01481
23585.5	0.97571	23585.5	0.98914	23585.5	1.0148
23585.8	0.97508	23585.8	0.98849	23585.8	1.01418
23586.2	0.97645	23586.2	0.98762	23586.2	1.01162
23586.6	0.97609	23586.6	0.98824	23586.6	1.0095
23587	0.97614	23587	0.98802	23587	1.00829
23587.3	0.97664	23587.3	0.9879	23587.3	1.00757
23587.7	0.97718	23587.7	0.98803	23587.7	1.00681
23588.1	0.97657	23588.1	0.98653	23588.1	1.00603
23588.4	0.97694	23588.4	0.98621	23588.4	1.00371
23588.8	0.97708	23588.8	0.98693	23588.8	1.00207
23589.1	0.97733	23589.1	0.9864	23589.1	1.00181
23589.5	0.97829	23589.5	0.98598	23589.5	0.99981
23589.8	0.97844	23589.8	0.98563	23589.8	0.99888
23590.1	0.97944	23590.1	0.98578	23590.1	0.9983
23590.5	0.9785	23590.5	0.98627	23590.5	0.99671
23590.8	0.97944	23590.8	0.98639	23590.8	0.99638
23591.1	0.97869	23591.1	0.98587	23591.1	0.9943
23591.4	0.97979	23591.4	0.98566	23591.4	0.99258
23591.7	0.98072	23591.7	0.98615	23591.7	0.99173
23592	0.98047	23592	0.98493	23592	0.99077
23592.3	0.98068	23592.3	0.98598	23592.3	0.99112
23592.6	0.98149	23592.6	0.98661	23592.6	0.99055
23592.9	0.98135	23592.9	0.98607	23592.9	0.98919
[truncated: 2,875 more rows]

## Sheet: Fig.1i
R	Amplitude	R	Amplitude	R	Amplitude	R	Amplitude
A	a.u.	A	a.u.	A	a.u.	A	a.u.
	P-Tri-RhO2		Rh-NA/RhO2		Rh foil		Rutile-RhO2
0	0.16987	0	0.10485	0	0.05807	0.028	0.07137
0.03068	0.17222	0.03068	0.10893	0.03068	0.05401	0.037	0.07147
0.06136	0.17766	0.06136	0.11764	0.06136	0.04373	0.046	0.07167
0.09204	0.1827	0.09204	0.1243	0.09204	0.03413	0.055	0.07177
0.12272	0.18447	0.12272	0.12454	0.12272	0.03618	0.064	0.07197
0.1534	0.1824	0.1534	0.11829	0.1534	0.04804	0.073	0.1063
0.18408	0.17861	0.18408	0.10994	0.18408	0.05873	0.082	0.1065
0.21476	0.17683	0.21476	0.10655	0.21476	0.06222	0.091	0.1066
0.24544	0.17986	0.24544	0.11205	0.24544	0.05686	0.1	0.1068
0.27612	0.18712	0.27612	0.12278	0.27612	0.04504	0.108	0.1069
0.3068	0.19505	0.3068	0.13153	0.3068	0.03541	0.117	0.10711
0.33748	0.19974	0.33748	0.13341	0.33748	0.04059	0.126	0.10721
0.36816	0.1996	0.36816	0.12809	0.36816	0.05537	0.135	0.10741
0.39884	0.19651	0.39884	0.12013	0.39884	0.06715	0.144	0.10751
0.42951	0.19523	0.42951	0.11731	0.42951	0.06977	0.153	0.10771
0.46019	0.20037	0.46019	0.12446	0.46019	0.06189	0.162	0.10781
0.49087	0.21231	0.49087	0.13798	0.49087	0.04743	0.171	0.10802
0.52155	0.2265	0.52155	0.1499	0.52155	0.03951	0.18	0.10812
0.55223	0.23689	0.55223	0.15445	0.55223	0.0512	0.189	0.10832
0.58291	0.23965	0.58291	0.15075	0.58291	0.06981	0.198	0.0742
0.61359	0.23513	0.61359	0.1433	0.61359	0.08128	0.207	0.0744
0.64427	0.22801	0.64427	0.14024	0.64427	0.07931	0.216	0.0745
0.67495	0.22533	0.67495	0.14719	0.67495	0.06325	0.225	0.07471
0.70563	0.23214	0.70563	0.16103	0.70563	0.04172	0.233	0.07481
0.73631	0.24837	0.73631	0.17339	0.73631	0.04612	0.242	0.07501
0.76699	0.27144	0.76699	0.1783	0.76699	0.0791	0.251	0.07511
0.79767	0.30159	0.79767	0.17696	0.79767	0.11142	0.26	0.07531
0.82835	0.34366	0.82835	0.17962	0.82835	0.13006	0.269	0.07542
0.85903	0.40316	0.85903	0.2007	0.85903	0.12969	0.278	0.07562
0.88971	0.48041	0.88971	0.24442	0.88971	0.11233	0.287	0.07582
0.92039	0.56865	0.92039	0.30101	0.92039	0.09287	0.296	0.07592
0.95107	0.65693	0.95107	0.35716	0.95107	0.10115	0.305	0.11025
0.98175	0.73417	0.98175	0.40303	0.98175	0.14027	0.314	0.11045
1.01243	0.79259	1.01243	0.43437	1.01243	0.18306	0.323	0.11055
1.04311	0.83006	1.04311	0.45305	1.04311	0.21027	0.332	0.14497
1.07379	0.85121	1.07379	0.46626	1.07379	0.21339	0.341	0.14508
1.10447	0.86649	1.10447	0.48323	1.10447	0.19472	0.35	0.14528
1.13515	0.88854	1.13515	0.50995	1.13515	0.17227	0.359	0.1796
1.16583	0.92663	1.16583	0.54568	1.16583	0.17903	0.367	0.1798
1.1965	0.98261	1.1965	0.58469	1.1965	0.2254	0.376	0.1799
1.22718	1.0518	1.22718	0.62152	1.22718	0.28345	0.385	0.21423
1.25786	1.12784	1.25786	0.65539	1.25786	0.32469	0.394	0.21443
1.28854	1.20707	1.28854	0.6914	1.28854	0.33258	0.403	0.21453
1.31922	1.28995	1.31922	0.73798	1.31922	0.30266	0.412	0.21474
1.3499	1.37941	1.3499	0.80169	1.3499	0.24561	0.421	0.21494
1.38058	1.47792	1.38058	0.88294	1.38058	0.19732	0.43	0.21504
1.41126	1.58502	1.41126	0.97627	1.41126	0.21381	0.439	0.21524
1.44194	1.69683	1.44194	1.07397	1.44194	0.28678	0.448	0.21534
1.47262	1.80712	1.47262	1.16979	1.47262	0.36268	0.457	0.21555
1.5033	1.90878	1.5033	1.2602	1.5033	0.41202	0.466	0.21565
1.53398	1.99441	1.53398	1.34326	1.53398	0.42928	0.475	0.21585
1.56466	2.05618	1.56466	1.41614	1.56466	0.43012	0.484	0.21595
1.59534	2.08536	1.59534	1.47299	1.59534	0.44672	0.492	0.21615
1.62602	2.07253	1.62602	1.50462	1.62602	0.50412	0.501	0.21625
1.6567	2.00888	1.6567	1.50033	1.6567	0.59408	0.51	0.18223
1.68738	1.88836	1.68738	1.45105	1.68738	0.68711	0.519	0.18233
1.71806	1.71001	1.71806	1.3526	1.71806	0.75846	0.528	0.18254
1.74874	1.47963	1.74874	1.20813	1.74874	0.8008	0.537	0.14842
1.77942	1.21024	1.77942	1.02942	1.77942	0.82801	0.546	0.14862
1.8101	0.92105	1.8101	0.83723	1.8101	0.86988	0.555	0.14872
1.84078	0.63525	1.84078	0.66108	1.84078	0.95221	0.564	0.14892
1.87146	0.37716	1.87146	0.53585	1.87146	1.07415	0.573	0.14902
1.90214	0.17198	1.90214	0.48401	1.90214	1.20921	0.582	0.14923
1.93282	0.07695	1.93282	0.48834	1.93282	1.32547	0.591	0.14933
1.9635	0.12145	1.9635	0.50749	1.9635	1.40219	0.6	0.18375
1.99418	0.14855	1.99418	0.51374	1.99418	1.43735	0.609	0.18385
2.02485	0.14024	2.02485	0.50083	2.02485	1.44799	0.617	0.21828
2.05553	0.12056	2.05553	0.47683	2.05553	1.46369	0.626	0.21838
2.08621	0.1192	2.08621	0.45753	2.08621	1.51431	0.635	0.21858
2.11689	0.13625	2.11689	0.46205	2.11689	1.62055	0.644	0.25291
2.14757	0.14831	2.14757	0.50874	2.14757	1.79748	0.653	0.28723
2.17825	0.14756	2.17825	0.6093	2.17825	2.06567	0.662	0.28743
2.20893	0.15465	2.20893	0.76424	2.20893	2.45051	0.671	0.28753
2.23961	0.20165	2.23961	0.96324	2.23961	2.96483	0.68	0.32196
2.27029	0.28424	2.27029	1.18776	2.27029	3.59187	0.689	0.35628
2.30097	0.37482	2.30097	1.41377	2.30097	4.28296	0.698	0.35649
2.33165	0.45014	2.33165	1.61485	2.33165	4.96715	0.707	0.39081
2.36233	0.4964	2.36233	1.76575	2.36233	5.56455	0.716	0.42513
2.39301	0.51124	2.39301	1.84586	2.39301	5.99956	0.725	0.42534
2.42369	0.50567	2.42369	1.84225	2.42369	6.21229	0.734	0.42544
2.45437	0.50339	2.45437	1.75179	2.45437	6.16754	0.743	0.42564
2.48505	0.53214	2.48505	1.58246	2.48505	5.86012	0.752	0.45996
2.51573	0.60795	2.51573	1.35475	2.51573	5.31609	0.761	0.46017
2.54641	0.73221	2.54641	1.10527	2.54641	4.58982	0.769	0.46027
2.57709	0.90532	2.57709	0.89622	2.57709	3.75772	0.778	0.46047
2.60777	1.13306	2.60777	0.81701	2.60777	2.91003	0.787	0.46057
2.63845	1.4191	2.63845	0.91326	2.63845	2.14263	0.796	0.46077
2.66913	1.75511	2.66913	1.12123	2.66913	1.54784	0.805	0.46087
2.69981	2.11743	2.69981	1.35693	2.69981	1.18758	0.814	0.42685
2.73049	2.47013	2.73049	1.56906	2.73049	1.02916	0.823	0.42695
2.76117	2.7715	2.76117	1.7289	2.76117	0.9462	0.832	0.42716
2.79184	2.98122	2.79184	1.81947	2.79184	0.8377	0.841	0.42726
2.82252	3.06696	2.82252	1.83137	2.82252	0.67845	0.85	0.42746
2.8532	3.00977	2.8532	1.76194	2.8532	0.49578	0.859	0.39344
2.88388	2.80733	2.88388	1.61558	2.88388	0.35053	0.868	0.39354
2.91456	2.47494	2.91456	1.40396	2.91456	0.31019	0.877	0.39375
2.94524	2.04409	2.94524	1.14573	2.94524	0.34724	0.886	0.39385
2.97592	1.5594	2.97592	0.86579	2.97592	0.37626	0.894	0.39405
3.0066	1.07588	3.0066	0.59497	3.0066	0.36107	0.903	0.39415
3.03728	0.6632	3.03728	0.37458	3.03728	0.3026	0.912	0.42858
3.06796	0.43153	3.06796	0.26715	3.06796	0.21811	0.921	0.42868
3.09864	0.45058	3.09864	0.28712	3.09864	0.13103	0.93	0.42888
3.12932	0.54136	3.12932	0.33324	3.12932	0.06699	0.939	0.49743
3.16	0.57444	3.16	0.34528	3.16	0.04763	0.948	0.49753
3.19068	0.53097	3.19068	0.31586	3.19068	0.04445	0.957	0.56607
3.22136	0.43204	3.22136	0.25914	3.22136	0.02505	0.966	0.63472
3.25204	0.31978	3.25204	0.20194	3.25204	0.01086	0.975	0.63482
3.28272	0.25462	3.28272	0.17655	3.28272	0.05092	0.984	0.70337
3.3134	0.26956	3.3134	0.18903	3.3134	0.0914	0.993	0.77201
3.34408	0.31301	3.34408	0.2104	3.34408	0.13811	1.002	0.84056
3.37476	0.33397	3.37476	0.22046	3.37476	0.20718	1.011	0.90911
3.40544	0.3193	3.40544	0.22184	3.40544	0.30855	1.02	0.94343
3.43612	0.28092	3.43612	0.23364	3.43612	0.43735	1.029	0.97786
3.4668	0.2487	3.4668	0.27271	3.4668	0.57873	1.038	1.0464
3.49748	0.25374	3.49748	0.3336	3.49748	0.71424	1.047	1.11495
3.52816	0.29232	3.52816	0.3967	3.52816	0.82636	1.056	1.18349
3.55884	0.33414	3.55884	0.4437	3.55884	0.90178	1.065	1.25204
3.58952	0.35687	3.58952	0.46279	3.58952	0.93345	1.074	1.32069
3.62019	0.35323	3.62019	0.44933	3.62019	0.92106	1.083	1.32079
3.65087	0.32775	3.65087	0.4055	3.65087	0.86987	1.092	1.38934
3.68155	0.29298	3.68155	0.33967	3.68155	0.78831	1.101	1.45788
3.71223	0.26404	3.71223	0.2656	3.71223	0.6851	1.11	1.45809
3.74291	0.24901	3.74291	0.20169	3.74291	0.56729	1.119	1.52663
3.77359	0.24214	3.77359	0.16679	3.77359	0.44028	1.128	1.59518
3.80427	0.23025	3.80427	0.1628	3.80427	0.3106	1.137	1.59538
3.83495	0.20383	3.83495	0.16888	3.83495	0.19491	1.146	1.6297
3.86563	0.16202	3.86563	0.16726	3.86563	0.14786	1.154	1.66413
3.89631	0.11435	3.89631	0.15484	3.89631	0.20918	1.163	1.66423
3.92699	0.08708	3.92699	0.14084	3.92699	0.30246	1.172	1.69855
3.95767	0.10575	3.95767	0.14144	3.95767	0.38738	1.181	1.69876
3.98835	0.14265	3.98835	0.16385	3.98835	0.45756	1.19	1.73308
4.01903	0.17029	4.01903	0.19775	4.01903	0.51855	1.199	1.73328
4.04971	0.1794	4.04971	0.22952	4.04971	0.57931	1.208	1.73338
4.08039	0.16912	4.08039	0.25081	4.08039	0.64454	1.217	1.73359
4.11107	0.14365	4.11107	0.25857	4.11107	0.71069	1.226	1.73369
4.14175	0.11092	4.14175	0.25419	4.14175	0.76882	1.235	1.69967
4.17243	0.08216	4.17243	0.24293	4.17243	0.81196	1.244	1.69987
4.20311	0.07034	4.20311	0.23345	4.20311	0.8424	1.253	1.69997
4.23379	0.07822	4.23379	0.23581	4.23379	0.87537	1.262	1.66595
4.26447	0.09605	4.26447	0.25633	4.26447	0.9345	1.271	1.66605
4.29515	0.11938	4.29515	0.29346	4.29515	1.03678	1.279	1.66626
4.32583	0.14938	4.32583	0.33999	4.32583	1.17823	1.288	1.63213
4.35651	0.18618	4.35651	0.38747	4.35651	1.33536	1.297	1.63234
4.38719	0.22643	4.38719	0.4283	4.38719	1.47731	1.306	1.59832
4.41786	0.26474	4.41786	0.4563	4.41786	1.57611	1.315	1.59842
4.44854	0.29576	4.44854	0.46706	4.44854	1.612	1.324	1.59862
4.47922	0.3155	4.47922	0.45841	4.47922	1.57576	1.333	1.63294
4.5099	0.32207	4.5099	0.43092	4.5099	1.46913	1.342	1.66727
4.54058	0.31582	4.54058	0.38814	4.54058	1.30401	1.351	1.66747
4.57126	0.2991	4.57126	0.33656	4.57126	1.1006	1.36	1.73602
4.60194	0.27564	4.60194	0.28495	4.60194	0.88464	1.369	1.73612
4.63262	0.24971	4.63262	0.24238	4.63262	0.68367	1.378	1.80477
4.6633	0.22495	4.6633	0.21376	4.6633	0.52062	1.387	1.87331
4.69398	0.20337	4.69398	0.1955	4.69398	0.40257	1.396	1.94186
4.72466	0.18515	4.72466	0.17725	4.72466	0.31123	1.405	2.0104
4.75534	0.16963	4.75534	0.14904	4.75534	0.215	1.414	2.07895
4.78602	0.15748	4.78602	0.10546	4.78602	0.10958	1.423	2.18172
4.8167	0.15271	4.8167	0.04608	4.8167	0.1655	1.432	2.25037
4.84738	0.16193	4.84738	0.02648	4.84738	0.37487	1.441	2.31891
4.87806	0.18898	4.87806	0.10539	4.87806	0.62326	1.45	2.42168
4.90874	0.23105	4.90874	0.18477	4.90874	0.87873	1.459	2.52445
4.93942	0.28155	4.93942	0.25773	4.93942	1.11538	1.468	2.593
4.9701	0.33349	4.9701	0.31848	4.9701	1.30937	1.477	2.72999
5.00078	0.3807	5.00078	0.36279	5.00078	1.44091	1.486	2.79853
5.03146	0.41804	5.03146	0.38832	5.03146	1.49653	1.495	2.93553
5.06214	0.44158	5.06214	0.39469	5.06214	1.47071	1.504	3.00407
5.09282	0.44889	5.09282	0.38328	5.09282	1.36661	1.513	3.10684
5.1235	0.43917	5.1235	0.35692	5.1235	1.19569	1.522	3.20961
5.15418	0.4134	5.15418	0.31951	5.15418	0.97637	1.531	3.27826
5.18486	0.37421	5.18486	0.27568	5.18486	0.73184	1.54	3.3468
5.21553	0.32564	5.21553	0.23044	5.21553	0.48802	1.549	3.44957
5.24621	0.27273	5.24621	0.18882	5.24621	0.27421	1.558	3.51812
5.27689	0.22095	5.27689	0.15517	5.27689	0.14364	1.567	3.58666
5.30757	0.17553	5.30757	0.13182	5.30757	0.16787	1.576	3.65521
5.33825	0.1405	5.33825	0.11751	5.33825	0.231	1.585	3.72386
5.36893	0.11732	5.36893	0.10793	5.36893	0.26123	1.594	3.7924
5.39961	0.10402	5.39961	0.09875	5.39961	0.25425	1.603	3.7925
5.43029	0.09667	5.43029	0.0879	5.43029	0.21956	1.612	3.86105
5.46097	0.09244	5.46097	0.07605	5.46097	0.17104	1.621	3.9297
5.49165	0.09095	5.49165	0.06624	5.49165	0.12662	1.63	3.9298
5.52233	0.09382	5.52233	0.06303	5.52233	0.11278	1.639	3.96423
5.55301	0.10351	5.55301	0.06991	5.55301	0.14419	1.648	3.99855
5.58369	0.12213	5.58369	0.08661	5.58369	0.20173	1.657	3.96453
5.61437	0.15041	5.61437	0.11095	5.61437	0.26785	1.665	3.99885
5.64505	0.18734	5.64505	0.14073	5.64505	0.33224	1.674	3.96483
5.67573	0.23047	5.67573	0.17346	5.67573	0.38601	1.683	3.93071
5.70641	0.27627	5.70641	0.20598	5.70641	0.42092	1.692	3.93091
5.73709	0.3207	5.73709	0.23465	5.73709	0.4307	1.701	3.86267
5.76777	0.35977	5.76777	0.25598	5.76777	0.41253	1.71	3.86277
5.79845	0.3901	5.79845	0.2673	5.79845	0.36794	1.719	3.79453
5.82913	0.40937	5.82913	0.26733	5.82913	0.30288	1.728	3.72629
5.85981	0.41646	5.85981	0.25652	5.85981	0.22731	1.737	3.65804
5.89049	0.4114	5.89049	0.23701	5.89049	0.1547	1.746	3.62392
5.92117	0.39503	5.92117	0.21222	5.92117	0.10253	1.754	3.55568
5.95185	0.36866	5.95185	0.18601	5.95185	0.0853	1.763	3.45322
5.98253	0.3337	5.98253	0.16146	5.98253	0.08727	1.772	3.38497
6.0132	0.29156	6.0132	0.13972	6.0132	0.0815	1.781	3.28251
6.04388	0.24387	6.04388	0.11989	6.04388	0.05873	1.79	3.21427
6.07456	0.19305	6.07456	0.10033	6.07456	0.02125	1.799	3.1118
6.10524	0.14349	6.10524	0.08096	6.10524	0.02634	1.807	3.00934
6.13592	0.10412	6.13592	0.06543	6.13592	0.07211	1.816	2.87265
6.1666	0.09043	6.1666	0.06113	6.1666	0.10999	1.825	2.80441
6.19728	0.10622	6.19728	0.07027	6.19728	0.13381	1.834	2.66772
6.22796	0.13283	6.22796	0.0848	6.22796	0.14087	1.843	2.59938
6.25864	0.15587	6.25864	0.09653	6.25864	0.13256	1.852	2.46279
6.28932	0.16953	6.28932	0.10102	6.28932	0.11469	1.86	2.3261
6.32	0.17225	6.32	0.09665	6.32	0.09777	1.869	2.22364
6.35068	0.16486	6.35068	0.08378	6.35068	0.09367	1.878	2.12117
6.38136	0.14978	6.38136	0.06423	6.38136	0.10447	1.887	1.98448
6.41204	0.13041	6.41204	0.04075	6.41204	0.12168	1.896	1.91624
6.44272	0.11052	6.44272	0.01647	6.44272	0.13957	1.905	1.77955
6.4734	0.09344	6.4734	0.00719	6.4734	0.15941	1.913	1.64287
6.50408	0.08104	6.50408	0.02552	6.50408	0.18612	1.922	1.5404
6.53476	0.07303	6.53476	0.03955	6.53476	0.22307	1.931	1.43794
6.56544	0.06757	6.56544	0.04904	6.56544	0.26951	1.94	1.30125
6.59612	0.06292	6.59612	0.05508	6.59612	0.32238	1.949	1.23301
6.6268	0.05857	6.6268	0.05939	6.6268	0.37906	1.958	1.13054
6.65748	0.05512	6.65748	0.0639	6.65748	0.43878	1.966	1.02808
6.68816	0.05342	6.68816	0.07025	6.68816	0.50215	1.975	0.95983
6.71884	0.0535	6.71884	0.07944	6.71884	0.56948	1.984	0.82315
6.74952	0.05434	6.74952	0.09162	6.74952	0.63902	1.993	0.7549
6.7802	0.05447	6.7802	0.10602	6.7802	0.70619	2.002	0.68656
6.81087	0.05278	6.81087	0.1211	6.81087	0.7642	2.011	0.61832
6.84155	0.04897	6.84155	0.13489	6.84155	0.80564	2.02	0.55008
6.87223	0.04382	6.87223	0.14541	6.87223	0.82418	2.028	0.51605
6.90291	0.0394	6.90291	0.15114	6.90291	0.81605	2.037	0.44781
6.93359	0.03853	6.93359	0.15132	6.93359	0.78082	2.046	0.37947
6.96427	0.04227	6.96427	0.1462	6.96427	0.72164	2.055	0.37967
6.99495	0.04851	6.99495	0.13701	6.99495	0.64476	2.064	0.34565
7.02563	0.05405	7.02563	0.1256	7.02563	0.55862	2.073	0.31153
7.05631	0.05645	7.05631	0.11393	7.05631	0.47257	2.082	0.31173
7.08699	0.05429	7.08699	0.10325	7.08699	0.3954	2.091	0.31183
7.11767	0.04716	7.11767	0.09378	7.11767	0.33409	2.1	0.27781
7.14835	0.03547	7.14835	0.08489	7.14835	0.29266	2.109	0.27792
7.17903	0.02039	7.17903	0.07608	7.17903	0.27163	2.118	0.27812
7.20971	0.00404	7.20971	0.06776	7.20971	0.26836	2.126	0.27822
7.24039	0.01412	7.24039	0.06142	7.24039	0.27786	2.135	0.2442
7.27107	0.02977	7.27107	0.05851	7.27107	0.29376	2.144	0.2444
7.30175	0.04308	7.30175	0.05866	7.30175	0.30929	2.153	0.2445
7.33243	0.05369	7.33243	0.05946	7.33243	0.31831	2.162	0.24471
7.36311	0.06201	7.36311	0.05812	7.36311	0.3164	2.171	0.24481
7.39379	0.06901	7.39379	0.05296	7.39379	0.30163	2.18	0.21079
7.42447	0.0756	7.42447	0.04378	7.42447	0.27496	2.189	0.21089
7.45515	0.08218	7.45515	0.03204	7.45515	0.24009	2.198	0.17687
7.48583	0.08836	7.48583	0.02155	7.48583	0.20286	2.207	0.17697
7.51651	0.09327	7.51651	0.01947	7.51651	0.1699	2.216	0.14295
7.54719	0.096	7.54719	0.02565	7.54719	0.14631	2.225	0.14315
7.57787	0.09594	7.57787	0.0319	7.57787	0.1331	2.233	0.10903
7.60854	0.09296	7.60854	0.03451	7.60854	0.12771	2.242	0.10923
7.63922	0.08741	7.63922	0.03304	7.63922	0.12845	2.251	0.14356
7.6699	0.08005	7.6699	0.02905	7.6699	0.13686	2.26	0.14376
7.70058	0.07188	7.70058	0.02588	7.70058	0.15465	2.269	0.17808
7.73126	0.06422	7.73126	0.02666	7.73126	0.17958	2.278	0.17829
7.76194	0.05865	7.76194	0.03042	7.76194	0.20581	2.287	0.24683
7.79262	0.0568	7.79262	0.03345	7.79262	0.22695	2.296	0.24693
7.8233	0.05942	7.8233	0.03321	7.8233	0.23825	2.305	0.31548
7.85398	0.06576	7.85398	0.02943	7.85398	0.2379	2.314	0.31568
7.88466	0.07403	7.88466	0.02526	7.88466	0.22774	2.323	0.38423
7.91534	0.08238	7.91534	0.02805	7.91534	0.21359	2.332	0.38443
7.94602	0.08942	7.94602	0.04009	7.94602	0.20432	2.341	0.45298
7.9767	0.09428	7.9767	0.0558	7.9767	0.20771	2.35	0.45308
8.00738	0.09668	8.00738	0.07053	8.00738	0.2243	2.359	0.52173
8.03806	0.09678	8.03806	0.08138	8.03806	0.24729	2.368	0.55605
8.06874	0.095	8.06874	0.08663	8.06874	0.26818	2.377	0.59037
8.09942	0.09187	8.09942	0.08558	8.09942	0.28082	2.386	0.65892
8.1301	0.08768	8.1301	0.07851	8.1301	0.28225	2.395	0.65912
8.16078	0.08242	8.16078	0.06652	8.16078	0.27227	2.404	0.72767
8.19146	0.0758	8.19146	0.05135	8.19146	0.25272	2.413	0.72787
8.22214	0.06748	8.22214	0.03505	8.22214	0.22655	2.422	0.76219
8.25282	0.05726	8.25282	0.01968	8.25282	0.19696	2.431	0.79652
8.2835	0.04528	8.2835	0.00701	8.2835	0.16657	2.439	0.79672
8.31418	0.03205	8.31418	0.00189	8.31418	0.13706	2.448	0.86527
8.34486	0.01851	8.34486	0.00621	8.34486	0.10926	2.457	0.86547
8.37554	0.00667	8.37554	0.00637	8.37554	0.08387	2.466	0.89979
8.40621	0.00895	8.40621	0.00345	8.40621	0.06268	2.475	0.93412
8.43689	0.0178	8.43689	0.00396	8.43689	0.0497	2.484	0.93432
8.46757	0.02442	8.46757	0.01001	8.46757	0.04901	2.493	0.93442
8.49825	0.02809	8.49825	0.01591	8.49825	0.05749	2.502	0.93462
8.52893	0.02885	8.52893	0.0202	8.52893	0.06847	2.511	0.93472
8.55961	0.02708	8.55961	0.02216	8.55961	0.07847	2.52	0.96915
8.59029	0.02336	8.59029	0.02175	8.59029	0.08686	2.529	0.96925
8.62097	0.01845	8.62097	0.01969	8.62097	0.09425	2.538	0.96945
8.65165	0.01353	8.65165	0.01773	8.65165	0.10129	2.547	0.96955
8.68233	0.01123	8.68233	0.01819	8.68233	0.10787	2.556	0.96976
8.71301	0.01457	8.71301	0.02166	8.71301	0.11309	2.565	0.96986
8.74369	0.0218	8.74369	0.02647	8.74369	0.11575	2.573	0.93584
8.77437	0.03045	8.77437	0.03082	8.77437	0.11517	2.582	0.93594
8.80505	0.03924	8.80505	0.03362	8.80505	0.11169	2.591	0.93614
8.83573	0.04716	8.83573	0.03441	8.83573	0.10696	2.6	0.93624
8.86641	0.05323	8.86641	0.03315	8.86641	0.10356	2.609	0.93644
8.89709	0.05657	8.89709	0.03009	8.89709	0.1038	2.618	0.93655
8.92777	0.05652	8.92777	0.02565	8.92777	0.10803	2.627	0.90253
8.95845	0.05278	8.95845	0.0203	8.95845	0.11431	2.636	0.86851
8.98913	0.04557	8.98913	0.01447	8.98913	0.11963	2.645	0.86861
9.01981	0.03583	9.01981	0.0085	9.01981	0.1214	2.654	0.86881
9.05049	0.02582	9.05049	0.0027	9.05049	0.11802	2.663	0.83469
9.08117	0.02097	9.08117	0.00324	9.08117	0.10903	2.672	0.80067
9.11185	0.02613	9.11185	0.00853	9.11185	0.09499	2.681	0.80087
9.14253	0.03625	9.14253	0.01351	9.14253	0.07733	2.689	0.80097
9.17321	0.04604	9.17321	0.01815	9.17321	0.05836	2.698	0.80117
9.20388	0.05327	9.20388	0.02247	9.20388	0.04192	2.707	0.76705
9.23456	0.05707	9.23456	0.02653	9.23456	0.03441	2.716	0.73303
9.26524	0.05732	9.26524	0.03035	9.26524	0.03928	2.725	0.73313
9.29592	0.05452	9.29592	0.03388	9.29592	0.04981	2.734	0.69912
9.3266	0.04965	9.3266	0.03695	9.3266	0.05977	2.743	0.69932
9.35728	0.04412	9.35728	0.03929	9.35728	0.06673	2.752	0.6652
9.38796	0.03947	9.38796	0.04054	9.38796	0.07013	2.761	0.6654
9.41864	0.03691	9.41864	0.04042	9.41864	0.07037	2.77	0.6655
9.44932	0.03666	9.44932	0.03871	9.44932	0.06854	2.779	0.6657
9.48	0.03788	9.48	0.03539	9.48	0.06609	2.788	0.63158
9.51068	0.03949	9.51068	0.03063	9.51068	0.06428	2.796	0.59756
9.54136	0.04072	9.54136	0.02481	9.54136	0.06355	2.805	0.59776
9.57204	0.04122	9.57204	0.01846	9.57204	0.06327	2.814	0.59787
9.60272	0.04084	9.60272	0.01232	9.60272	0.06221	2.823	0.59807
9.6334	0.03946	9.6334	0.00751	9.6334	0.05927	2.832	0.59817
9.66408	0.0369	9.66408	0.00605	9.66408	0.05403	2.841	0.56415
9.69476	0.03294	9.69476	0.00781	9.69476	0.04707	2.85	0.56425
9.72544	0.02744	9.72544	0.01	9.72544	0.04013	2.859	0.56445
9.75612	0.02046	9.75612	0.01168	9.75612	0.03596	2.868	0.56455
9.7868	0.01232	9.7868	0.01292	9.7868	0.03677	2.877	0.53053
9.81748	0.0041	9.81748	0.01396	9.81748	0.04192	2.886	0.53074
9.84816	0.00663	9.84816	0.01487	9.84816	0.04917	2.895	0.53084
9.87884	0.01456	9.87884	0.01548	9.87884	0.05717	2.903	0.53104
9.90952	0.02123	9.90952	0.01551	9.90952	0.06578	2.912	0.53114
9.9402	0.02583	9.9402	0.01485	9.9402	0.07533	2.921	0.53134
9.97088	0.02797	9.97088	0.0138	9.97088	0.08589	2.93	0.49722
						2.939	0.49743
						2.948	0.49753
						2.957	0.49773
						2.966	0.46361
						2.975	0.46381
						2.984	0.46391
						2.993	0.46411
						3.002	0.46422
						3.011	0.43019
						3.019	0.4304
						3.028	0.4305
						3.037	0.39648
						3.046	0.39658
						3.055	0.36256
						3.064	0.36266
						3.073	0.32864
						3.082	0.32884
						3.091	0.32894
						3.1	0.32915
						3.109	0.29503
						3.118	0.26101
						3.126	0.26111
						3.135	0.26131
						3.144	0.26151
						3.153	0.22739
						3.162	0.22759
						3.171	0.19347
						3.18	0.19367
						3.189	0.19378
						3.198	0.19398
						3.207	0.15996
						3.216	0.16006
						3.225	0.16026
						3.234	0.16036
						3.242	0.16057
						3.251	0.16067
						3.26	0.16087
						3.269	0.12675
						3.278	0.12695
						3.287	0.12705
						3.296	0.12726
						3.305	0.12736
						3.314	0.12756
						3.323	0.12766
						3.332	0.12786
						3.341	0.12796
						3.35	0.12817
						3.358	0.12827
						3.367	0.12847
						3.376	0.12857
						3.385	0.12877
						3.394	0.12888
						3.403	0.12908
						3.412	0.12918
						3.421	0.12938
						3.43	0.09536
						3.439	0.09546
						3.448	0.09567
						3.457	0.09577
						3.466	0.09597
						3.475	0.09607
						3.483	0.09627
						3.492	0.09637
						3.501	0.09658
						3.51	0.09668
						3.519	0.09688
						3.528	0.09698
						3.537	0.09718
						3.546	0.09729
						3.555	0.09749
						3.564	0.13181
						3.573	0.13201
						3.582	0.13211
						3.591	0.16644
						3.6	0.16664
						3.609	0.16674
						3.617	0.16695
						3.626	0.20127
						3.635	0.20147
						3.644	0.20157
						3.653	0.20177
						3.662	0.2361
						3.671	0.2363
						3.68	0.2364
						3.689	0.2366
						3.698	0.23671
						3.707	0.27113
						3.716	0.27123
						3.725	0.27144
						3.734	0.27154
						3.743	0.27174
						3.751	0.27184
						3.76	0.27204
						3.769	0.27214
						3.778	0.27235
						3.787	0.23822
						3.796	0.23843
						3.805	0.23853
						3.814	0.23873
						3.823	0.23883
						3.832	0.20481
						3.841	0.20491
						3.85	0.20512
						3.859	0.20522
						3.867	0.20542
						3.876	0.1714
						3.885	0.1715
						3.894	0.1717
						3.903	0.13758
						3.912	0.13779
						3.921	0.13789
						3.93	0.13809
						3.939	0.13819
						3.948	0.13839
						3.957	0.10437
						3.966	0.10447
						3.975	0.10468
						3.983	0.10478
						3.992	0.10498

## Sheet: Fig. 2i
	Rh	O
0	18495	18320.4
0.10281	18486	18323.4
0.20562	18478.8	18324.1
0.30843	18473.5	18320.9
0.41124	18469.9	18316.9
0.51405	18467.1	18314.7
0.61686	18471.9	18314.1
0.71967	18478.3	18314
0.82248	18483.2	18314
0.92529	18498.4	18314
1.0281	18530.8	18314
1.13091	18567.6	18314.2
1.23372	18609.3	18315.1
1.33653	18666.8	18318.2
1.43934	18731.6	18324.4
1.54215	18769.6	18329.9
1.64495	18763.8	18328
1.74777	18731.8	18326.3
1.85058	18699.7	18321.6
1.95339	18680.6	18319.1
2.05619	18682.2	18323.6
2.159	18702.8	18339.4
2.26181	18719.7	18379.5
2.36462	18705.6	18457.5
2.46743	18668.6	18566.3
2.57024	18641.8	18654.7
2.67305	18641.2	18651.2
2.77586	18655.1	18558.4
2.87867	18670.4	18444
2.98148	18673.1	18389.4
3.08429	18651.9	18434.8
3.1871	18613	18583.4
3.28991	18584.1	18761.1
3.39272	18581	18802.3
3.49553	18593.5	18682.7
3.59834	18606.8	18536
3.70115	18604.5	18485.2
3.80396	18574.9	18502.1
3.90677	18527.6	18498.7
4.00958	18491.7	18438.3
4.11239	18478.7	18376.4
4.2152	18475.3	18366.9
4.31801	18470.6	18413
4.42082	18468.1	18485
4.52363	18465.2	18548.9
4.62644	18461.5	18636.4
4.72925	18463	18778.8
4.83206	18481.3	18868.3
4.93487	18512.6	18783.2
5.03768	18553.6	18630.5
5.14049	18601.2	18536.4
5.24329	18649.6	18480.3
5.3461	18690	18424.7
5.44892	18722.9	18392.6
5.55172	18754.2	18415.1
5.65453	18787.8	18487.1
5.75734	18825.4	18567.2
5.86015	18866.6	18585
5.96296	18904.9	18530.4
6.06577	18927	18485
6.16858	18926.1	18472.4
6.27139	18908.1	18459.5
6.3742	18894	18416.3
6.47701	18896.6	18363.9
6.57982	18912.2	18331.2
6.68263	18926.9	18317.9
6.78544	18939.4	18314.6
6.88825	18947.9	18314.1
6.99106	18944.4	18314
7.09387	18927.5	18314
7.19668	18914	18314
7.29949	18910.1	18314
7.4023	18906.6	18314
7.50511	18895.4	18314.1
7.60792	18883.2	18315
7.71073	18870.3	18321.2
7.81354	18856	18348.7
7.91635	18837.9	18425.8
8.01916	18814.2	18558.8
8.12197	18774.7	18677.9
8.22478	18727.9	18667.2
8.32759	18691.5	18543.8
8.4304	18676.5	18412.7
8.53321	18669.3	18341.5
8.63602	18661.5	18319.3
8.73883	18648.3	18317.5
8.84164	18629.9	18330.2
8.94445	18606.5	18378.4
9.04725	18585.4	18493.7
9.15006	18571.1	18655.5
9.25287	18564.8	18736.8
9.35568	18565.8	18655.5
9.45849	18572.2	18494.6
9.5613	18585.1	18376.1
9.66411	18608	18327.8
9.76692	18636.6	18316.2
9.86973	18655.4	18314.9
9.97254	18659.1	18314.9
10.0754	18662.4	18314.7
10.1782	18674.9	18314.4
10.281	18688.7	18314.3
10.3838	18700	18314.6
10.4866	18720.4	18315
10.5894	18753.3	18315.1
10.6922	18788.1	18314.8
10.795	18821	18314.4
10.8978	18857.8	18314.8
11.0006	18894	18318.3
11.1035	18915.4	18330.8
11.2063	18920.1	18355.4
11.3091	18917.1	18379.7
11.4119	18909.2	18394.8
11.5147	18893	18392.5
11.6175	18883.6	18392.7
11.7203	18892.4	18403.6
11.8231	18911.2	18398.5
11.9259	18920.2	18373.5
12.0287	18921.1	18353.8
12.1316	18912.2	18371.5
12.2344	18883.9	18475.8
12.3372	18835.6	18685.9
12.44	18788.1	18922
12.5428	18754.2	19015.8
12.6456	18734	18950.6
12.7484	18725.7	18784.7
12.8512	18729.6	18605.5
12.954	18734.5	18490.8
13.0568	18730.6	18508.2
13.1596	18713.7	18641.8
13.2624	18684.4	18819.9
13.3653	18642.7	18944.8
13.4681	18591.9	18981.7
13.5709	18528.6	18943.8
13.6737	18454.7	18902.1
13.7765	18388.6	18885.8
13.8793	18356	18829.6
13.9821	18357.1	18677.2
14.0849	18374.7	18487.7
14.1877	18395.4	18367.4
14.2905	18403.9	18324.8
14.3934	18411.2	18315.4
14.4962	18417.2	18314.1
14.599	18422	18314
14.7018	--	--
14.8046	--	--
14.9074	--	--
15.0102	--	--
15.113	--	--
15.2158	--	--
15.3186	--	--
15.4215	--	--
15.5243	--	--
15.6271	--	--
15.7299	--	--
15.8327	--	--
15.9355	--	--
16.0383	--	--
16.1411	--	--
16.2439	--	--
16.3467	--	--
16.4495	--	--
16.5524	--	--
16.6552	--	--
16.758	--	--
16.8608	--	--
16.9636	--	--
17.0664	--	--
17.1692	--	--
17.272	--	--
17.3748	--	--
17.4777	--	--
17.5805	--	--
17.6833	--	--
17.7861	--	--
17.8889	--	--
17.9917	--	--
18.0945	--	--
18.1973	--	--
18.3001	--	--
18.4029	--	--
18.5057	--	--
18.6086	--	--
18.7114	--	--
18.8142	--	--
18.917	--	--
19.0198	--	--
19.1226	--	--
19.2254	--	--
19.3282	--	--
19.431	--	--
19.5338	--	--
19.6366	--	--
19.7395	--	--
19.8423	--	--
19.9451	--	--
20.0479	--	--
20.1507	--	--
20.2535	--	--
20.3563	--	--
20.4591	--	--
20.5619	--	--
20.6648	--	--
20.7676	--	--
20.8704	--	--
20.9732	--	--
21.076	--	--
21.1788	--	--
21.2816	--	--
21.3844	--	--
21.4872	--	--
21.59	--	--
21.6928	--	--
21.7957	--	--
21.8985	--	--
22.0013	--	--
22.1041	--	--
22.2069	--	--
22.3097	--	--
22.4125	--	--
22.5153	--	--
22.6181	--	--
22.7209	--	--
22.8238	--	--
22.9266	--	--
23.0294	--	--
23.1322	--	--
23.235	--	--
23.3378	--	--
23.4406	--	--
23.5434	--	--
23.6462	--	--
23.749	--	--
23.8518	--	--
23.9547	--	--
24.0575	--	--
24.1603	--	--
24.2631	--	--
24.3659	--	--
24.4687	--	--
24.5715	--	--
24.6743	--	--
24.7771	--	--
24.88	--	--
24.9828	--	--
25.0856	--	--
25.1884	--	--
25.2912	--	--
25.394	--	--
25.4968	--	--
25.5996	--	--
25.7024	--	--
25.8052	--	--
25.908	--	--
26.0109	--	--
26.1137	--	--
26.2165	--	--
26.3193	--	--
26.4221	--	--
26.5249	--	--
26.6277	--	--
26.7305	--	--
26.8333	--	--
26.9361	--	--
	--	--
	--	--

## Sheet: Fig. 3a
	Rh-NA/RhO2		Rutile-RhO2		C-Rh/C		Pt/C
0.254	3.54357	0.254	1.3288	0.254	0.78891	0.254	2.68379
0.253	3.56998	0.253	1.29908	0.253	0.74388	0.253	2.56433
0.252	3.60876	0.252	1.27657	0.252	0.71157	0.252	2.4903
0.251	3.64286	0.251	1.2569	0.251	0.68772	0.251	2.43411
0.25	3.67585	0.25	1.23765	0.25	0.67223	0.25	2.38372
0.249	3.70471	0.249	1.22364	0.249	0.65172	0.249	2.33602
0.248	3.73067	0.248	1.20552	0.248	0.62698	0.248	2.29328
0.247	3.75006	0.247	1.19207	0.247	0.6048	0.247	2.25577
0.246	3.77359	0.246	1.17891	0.246	0.59801	0.246	2.2235
0.245	3.79097	0.245	1.16985	0.245	0.57951	0.245	2.19179
0.244	3.8147	0.244	1.16037	0.244	0.56803	0.244	2.16419
0.243	3.83064	0.243	1.14735	0.243	0.55589	0.243	2.1373
0.242	3.83711	0.242	1.138	0.242	0.53872	0.242	2.11507
0.241	3.8507	0.241	1.13121	0.241	0.52468	0.241	2.09384
0.24	3.86341	0.24	1.12258	0.24	0.51866	0.24	2.07176
0.239	3.87244	0.239	1.11522	0.239	0.50618	0.239	2.05464
0.238	3.88079	0.238	1.10771	0.238	0.49916	0.238	2.03808
0.237	3.89094	0.237	1.10163	0.237	0.48712	0.237	2.02166
0.236	3.89684	0.236	1.09554	0.236	0.47954	0.236	2.00764
0.235	3.9062	0.235	1.09214	0.235	0.47096	0.235	1.99264
0.234	3.90944	0.234	1.08634	0.234	0.46394	0.234	1.98061
0.233	3.92447	0.233	1.07771	0.233	0.45157	0.233	1.96688
0.232	3.92337	0.232	1.07233	0.232	0.44678	0.232	1.95612
0.231	3.92403	0.231	1.06837	0.231	0.43129	0.231	1.94452
0.23	3.93238	0.23	1.06369	0.23	0.42449	0.23	1.93277
0.229	3.93395	0.229	1.05775	0.229	0.4177	0.229	1.92144
0.228	3.93952	0.228	1.05379	0.228	0.41658	0.228	1.91139
0.227	3.94576	0.227	1.05053	0.227	0.40911	0.227	1.90191
0.226	3.94565	0.226	1.04515	0.226	0.39931	0.226	1.89271
0.225	3.94877	0.225	1.04176	0.225	0.39339	0.225	1.88436
0.224	3.94955	0.224	1.03751	0.224	0.38671	0.224	1.87459
0.223	3.94766	0.223	1.03524	0.223	0.38058	0.223	1.86709
0.222	3.95401	0.222	1.0327	0.222	0.37679	0.222	1.85733
0.221	3.95211	0.221	1.03029	0.221	0.36554	0.221	1.84954
0.22	3.95335	0.22	1.02803	0.22	0.36487	0.22	1.84147
0.219	3.95991	0.219	1.02548	0.219	0.3603	0.219	1.83397
0.218	3.95802	0.218	1.02208	0.218	0.35172	0.218	1.82534
0.217	3.9587	0.217	1.01911	0.217	0.3496	0.217	1.82067
0.216	3.95936	0.216	1.01868	0.216	0.33579	0.216	1.81543
0.215	3.95902	0.215	1.01599	0.215	0.33778	0.215	1.80821
0.214	3.96037	0.214	1.01246	0.214	0.33801	0.214	1.80028
0.213	3.96048	0.213	1.00962	0.213	0.32865	0.213	1.79434
0.212	3.96405	0.212	1.00892	0.212	0.32285	0.212	1.79179
0.211	3.96405	0.211	1.00467	0.211	0.32085	0.211	1.78655
0.21	3.96226	0.21	1.0058	0.21	0.31706	0.21	1.78344
0.209	3.96515	0.209	1.00241	0.209	0.31482	0.209	1.77834
0.208	3.96828	0.208	1.00028	0.208	0.30926	0.208	1.7743
0.207	3.96515	0.207	0.99745	0.207	0.30892	0.207	1.76984
0.206	3.96359	0.206	0.99915	0.206	0.30257	0.206	1.76617
0.205	3.96572	0.205	0.99646	0.205	0.29277	0.205	1.7626
0.204	3.96961	0.204	0.99391	0.204	0.29879	0.204	1.76217
0.203	3.96538	0.203	0.99193	0.203	0.29456	0.203	1.75926
0.202	3.96494	0.202	0.99037	0.202	0.29143	0.202	1.75659
0.201	3.97061	0.201	0.98981	0.201	0.28887	0.201	1.75615
0.2	3.96226	0.2	0.98471	0.2	0.28653	0.2	1.75437
0.199	3.96984	0.199	0.98585	0.199	0.27995	0.199	1.75326
0.198	3.96817	0.198	0.98301	0.198	0.27649	0.198	1.75125
0.197	3.96382	0.197	0.9816	0.197	0.27427	0.197	1.75169
0.196	3.96661	0.196	0.98033	0.196	0.27427	0.196	1.75047
0.195	3.96739	0.195	0.98103	0.195	0.26792	0.195	1.74924
0.194	3.96616	0.194	0.97749	0.194	0.2619	0.194	1.75013
0.193	3.96069	0.193	0.97721	0.193	0.26245	0.193	1.75036
0.192	3.96003	0.192	0.9765	0.192	0.26156	0.192	1.74936
0.191	3.96504	0.191	0.97452	0.191	0.25666	0.191	1.7478
0.19	3.96037	0.19	0.97212	0.19	0.25409	0.19	1.74892
0.189	3.95568	0.189	0.97127	0.189	0.25889	0.189	1.74757
0.188	3.95769	0.188	0.96929	0.188	0.25555	0.188	1.74736
0.187	3.952	0.187	0.96801	0.187	0.25488	0.187	1.7467
0.186	3.95267	0.186	0.96829	0.186	0.25253	0.186	1.74558
0.185	3.95657	0.185	0.96829	0.185	0.24194	0.185	1.74402
0.184	3.95177	0.184	0.96532	0.184	0.24496	0.184	1.74324
0.183	3.95122	0.183	0.96688	0.183	0.23927	0.183	1.74413
0.182	3.95424	0.182	0.96334	0.182	0.23737	0.182	1.74246
0.181	3.94989	0.181	0.96348	0.181	0.23659	0.181	1.74068
0.18	3.95168	0.18	0.96476	0.18	0.23403	0.18	1.74101
0.179	3.94621	0.179	0.96277	0.179	0.22712	0.179	1.73967
0.178	3.94822	0.178	0.9598	0.178	0.23549	0.178	1.73834
0.177	3.94052	0.177	0.95952	0.177	0.22523	0.177	1.735
0.176	3.94443	0.176	0.95725	0.176	0.22657	0.176	1.73288
0.175	3.9383	0.175	0.95768	0.175	0.23014	0.175	1.734
0.174	3.93908	0.174	0.95824	0.174	0.22422	0.174	1.73233
0.173	3.9413	0.173	0.95428	0.173	0.22411	0.173	1.72977
0.172	3.94231	0.172	0.95343	0.172	0.21676	0.172	1.72933
0.171	3.93874	0.171	0.95343	0.171	0.21743	0.171	1.72665
0.17	3.9354	0.17	0.95244	0.17	0.21164	0.17	1.72498
0.169	3.94098	0.169	0.95088	0.169	0.21475	0.169	1.72331
0.168	3.93752	0.168	0.94876	0.168	0.20896	0.168	1.72187
0.167	3.9364	0.167	0.94975	0.167	0.21018	0.167	1.71931
0.166	3.93485	0.166	0.94947	0.166	0.20885	0.166	1.71775
0.165	3.93629	0.165	0.94593	0.165	0.20819	0.165	1.71374
0.164	3.93741	0.164	0.94876	0.164	0.20997	0.164	1.71084
0.163	3.93952	0.163	0.94508	0.163	0.20517	0.163	1.70851
0.162	3.93194	0.162	0.94352	0.162	0.20126	0.162	1.70573
0.161	3.93506	0.161	0.94253	0.161	0.20027	0.161	1.70306
0.16	3.93707	0.16	0.94211	0.16	0.19447	0.16	1.70072
0.159	3.93529	0.159	0.94098	0.159	0.19681	0.159	1.69682
0.158	3.93384	0.158	0.9397	0.158	0.19481	0.158	1.69505
0.157	3.93574	0.157	0.94041	0.157	0.19225	0.157	1.69148
0.156	3.93574	0.156	0.94013	0.156	0.19225	0.156	1.68535
0.155	3.93228	0.155	0.93531	0.155	0.18589	0.155	1.68246
0.154	3.93083	0.154	0.93319	0.154	0.19458	0.154	1.67846
0.153	3.93417	0.153	0.93333	0.153	0.18845	0.153	1.67445
0.152	3.93238	0.152	0.93263	0.152	0.19347	0.152	1.6691
0.151	3.92804	0.151	0.93008	0.151	0.18534	0.151	1.66409
0.15	3.92993	0.15	0.93107	0.15	0.18411	0.15	1.65819
0.149	3.92548	0.149	0.9281	0.149	0.18255	0.149	1.6534
0.148	3.92369	0.148	0.92668	0.148	0.18267	0.148	1.64851
0.147	3.92303	0.147	0.92739	0.147	0.18811	0.147	1.64406
0.146	3.92102	0.146	0.9247	0.146	0.17732	0.146	1.63994
0.145	3.91923	0.145	0.9172	0.145	0.17307	0.145	1.63415
0.144	3.91589	0.144	0.91493	0.144	0.17307	0.144	1.62936
0.143	3.91646	0.143	0.91479	0.143	0.17419	0.143	1.62258
0.142	3.912	0.142	0.91833	0.142	0.17062	0.142	1.61791
0.141	3.90453	0.141	0.91918	0.141	0.17096	0.141	1.61523
0.14	3.90921	0.14	0.91918	0.14	0.17464	0.14	1.61033
0.139	3.89863	0.139	0.91522	0.139	0.17119	0.139	1.60777
0.138	3.89952	0.138	0.91592	0.138	0.16337	0.138	1.60086
0.137	3.89863	0.137	0.91394	0.137	0.17263	0.137	1.59775
0.136	3.89707	0.136	0.91083	0.136	0.16616	0.136	1.59631
0.135	3.89282	0.135	0.9104	0.135	0.16426	0.135	1.59096
0.134	3.88625	0.134	0.91069	0.134	0.16081	0.134	1.58651
0.133	3.88648	0.133	0.90941	0.133	0.16405	0.133	1.58507
0.132	3.88235	0.132	0.9063	0.132	0.16015	0.132	1.58028
0.131	3.87633	0.131	0.90502	0.131	0.15625	0.131	1.57861
0.13	3.87187	0.13	0.90502	0.13	0.15703	0.13	1.57626
0.129	3.87132	0.129	0.9029	0.129	0.15981	0.129	1.57382
0.128	3.87176	0.128	0.89993	0.128	0.15514	0.128	1.57093
0.127	3.86531	0.127	0.90134	0.127	0.15045	0.127	1.56926
0.126	3.86195	0.126	0.89611	0.126	0.15235	0.126	1.56892
0.125	3.86195	0.125	0.89229	0.125	0.15079	0.125	1.56558
0.124	3.85939	0.124	0.88832	0.124	0.14755	0.124	1.56191
0.123	3.85504	0.123	0.88761	0.123	0.1539	0.123	1.5599
0.122	3.85461	0.122	0.88606	0.122	0.14834	0.122	1.55734
0.121	3.85683	0.121	0.88464	0.121	0.15146	0.121	1.55802
0.12	3.84958	0.12	0.88252	0.12	0.151	0.12	1.55546
0.119	3.84446	0.119	0.88125	0.119	0.15001	0.119	1.55178
0.118	3.84413	0.118	0.87728	0.118	0.13831	0.118	1.54921
0.117	3.83677	0.117	0.87799	0.117	0.14332	0.117	1.54699
0.116	3.83197	0.116	0.88082	0.116	0.13964	0.116	1.5451
0.115	3.83131	0.115	0.88068	0.115	0.14176	0.115	1.54255
0.114	3.82719	0.114	0.87983	0.114	0.14199	0.114	1.54076
0.113	3.82328	0.113	0.87742	0.113	0.13897	0.113	1.53832
0.112	3.8215	0.112	0.8712	0.112	0.13853	0.112	1.53553
0.111	3.82083	0.111	0.86723	0.111	0.14053	0.111	1.53353
0.11	3.81437	0.11	0.86638	0.11	0.13675	0.11	1.52919
0.109	3.80947	0.109	0.87049	0.109	0.13218	0.109	1.52752
0.108	3.81125	0.108	0.87006	0.108	0.12905	0.108	1.5264
0.107	3.803	0.107	0.86695	0.107	0.1314	0.107	1.5205
0.106	3.79565	0.106	0.86497	0.106	0.1314	0.106	1.51783
0.105	3.79253	0.105	0.8644	0.105	0.13451	0.105	1.51315
0.104	3.78785	0.104	0.85662	0.104	0.13362	0.104	1.50971
0.103	3.78306	0.103	0.85449	0.103	0.12872	0.103	1.50837
0.102	3.78161	0.102	0.85322	0.102	0.12838	0.102	1.50413
0.101	3.76935	0.101	0.85195	0.101	0.12426	0.101	1.49924
0.1	3.76712	0.1	0.85449	0.1	0.11947	0.1	1.49546
0.099	3.76501	0.099	0.85195	0.099	0.12092	0.099	1.49172
0.098	3.75797	0.098	0.8494	0.098	0.12058	0.098	1.48549
0.097	3.75095	0.097	0.84855	0.097	0.12193	0.097	1.48266
0.096	3.74917	0.096	0.8477	0.096	0.12381	0.096	1.47629
0.095	3.74327	0.095	0.84515	0.095	0.12203	0.095	1.4712
0.094	3.73168	0.094	0.84176	0.094	0.11	0.094	1.4661
0.093	3.72767	0.093	0.83723	0.093	0.11501	0.093	1.46185
0.092	3.72701	0.092	0.83623	0.092	0.12025	0.092	1.45619
0.091	3.71653	0.091	0.8368	0.091	0.11245	0.091	1.45081
0.09	3.70961	0.09	0.83185	0.09	0.10442	0.09	1.44374
0.089	3.70337	0.089	0.82661	0.089	0.10956	0.089	1.43836
0.088	3.68923	0.088	0.8242	0.088	0.10867	0.088	1.43185
0.087	3.67974	0.087	0.82392	0.087	0.10766	0.087	1.42604
0.086	3.6764	0.086	0.82335	0.086	0.1081	0.086	1.41953
0.085	3.66359	0.085	0.82435	0.085	0.10442	0.085	1.41147
0.084	3.6598	0.084	0.82279	0.084	0.10476	0.084	1.4051
0.083	3.65333	0.083	0.81798	0.083	0.1022	0.083	1.39802
0.082	3.64364	0.082	0.81231	0.082	0.0974	0.082	1.3891
0.081	3.63115	0.081	0.80793	0.081	0.09863	0.081	1.37962
0.08	3.62948	0.08	0.80396	0.08	0.09808	0.08	1.36886
0.079	3.61555	0.079	0.8092	0.079	0.10364	0.079	1.36164
0.078	3.60252	0.078	0.80708	0.078	0.10231	0.078	1.35004
0.077	3.59594	0.077	0.80453	0.077	0.09918	0.077	1.33645
0.076	3.58436	0.076	0.80283	0.076	0.09573	0.076	1.32555
0.075	3.56696	0.075	0.80113	0.075	0.09262	0.075	1.31026
0.074	3.55538	0.074	0.79618	0.074	0.09719	0.074	1.29214
0.073	3.55884	0.073	0.79448	0.073	0.09116	0.073	1.27601
0.072	3.54222	0.072	0.79037	0.072	0.09127	0.072	1.25733
0.071	3.53086	0.071	0.78882	0.071	0.08793	0.071	1.23949
0.07	3.52473	0.07	0.78542	0.07	0.09138	0.07	1.21727
0.069	3.50979	0.069	0.78542	0.069	0.08793	0.069	1.1983
0.068	3.4952	0.068	0.78174	0.068	0.08482	0.068	1.17764
0.067	3.49063	0.067	0.77735	0.067	0.08749	0.067	1.1557
0.066	3.47792	0.066	0.76886	0.066	0.08269	0.066	1.1373
0.065	3.46488	0.065	0.77056	0.065	0.07835	0.065	1.12144
0.064	3.45921	0.064	0.76447	0.064	0.07734	0.064	1.10545
0.063	3.45262	0.063	0.76447	0.063	0.07177	0.063	1.09356
0.062	3.44003	0.062	0.76476	0.062	0.07078	0.062	1.08351
0.061	3.42509	0.061	0.75598	0.061	0.0671	0.061	1.07714
0.06	3.42644	0.06	0.75216	0.06	0.07188	0.06	1.0712
0.059	3.41027	0.059	0.74933	0.059	0.07087	0.059	1.06808
0.058	3.39868	0.058	0.75046	0.058	0.06843	0.058	1.0661
0.057	3.4027	0.057	0.7431	0.057	0.06799	0.057	1.06539
0.056	3.38654	0.056	0.73857	0.056	0.05706	0.056	1.06709
0.055	3.37362	0.055	0.73418	0.055	0.05584	0.055	1.06822
0.054	3.37462	0.054	0.73871	0.054	0.06008	0.054	1.07006
0.053	3.35567	0.053	0.73715	0.053	0.05662	0.053	1.07176
0.052	3.34832	0.052	0.73277	0.052	0.05594	0.052	1.07558
0.051	3.34631	0.051	0.72979	0.051	0.05238	0.051	1.07912
0.05	3.33394	0.05	0.72682	0.05	0.04581	0.05	1.08195
0.049	3.31935	0.049	0.72328	0.049	0.04325	0.049	1.08294
0.048	3.31288	0.048	0.71635	0.048	0.03778	0.048	1.08634
0.047	3.30618	0.047	0.71422	0.047	0.03088	0.047	1.08747
0.046	3.29349	0.046	0.71069	0.046	0.02786	0.046	1.08974
0.045	3.28334	0.045	0.70644	0.045	0.02518	0.045	1.092
0.044	3.27911	0.044	0.70403	0.044	0.01572	0.044	1.09441
0.043	3.25715	0.043	0.69809	0.043	0.01505	0.043	1.09257
0.042	3.24713	0.042	0.69257	0.042	0.00714	0.042	1.09299
0.041	3.24066	0.041	0.68889	0.041	0.000443299	0.041	1.09214
0.04	3.21647	0.04	0.68379	0.04	-0.01092	0.04	1.09285
0.039	3.20232	0.039	0.67332	0.039	-0.01559	0.039	1.09342
0.038	3.19497	0.038	0.67261	0.038	-0.01515	0.038	1.08988
0.037	3.17135	0.037	0.66582	0.037	-0.0224	0.037	1.08747
0.036	3.15217	0.036	0.66695	0.036	-0.02808	0.036	1.08846
0.035	3.13813	0.035	0.66171	0.035	-0.03443	0.035	1.0821
0.034	3.11785	0.034	0.6627	0.034	-0.03398	0.034	1.077
0.033	3.0901	0.033	0.6569	0.033	-0.038	0.033	1.0719
0.032	3.06413	0.032	0.65081	0.032	-0.04747	0.032	1.06355
0.031	3.04441	0.031	0.64345	0.031	-0.05527	0.031	1.05563
0.03	3.01332	0.03	0.63907	0.03	-0.05627	0.03	1.04629
0.029	2.9819	0.029	0.63638	0.029	-0.05204	0.029	1.0368
0.028	2.96617	0.028	0.63142	0.028	-0.05305	0.028	1.02661
0.027	2.92126	0.027	0.62562	0.027	-0.05438	0.027	1.01486
0.026	2.88416	0.026	0.62151	0.026	-0.05449	0.026	1.00368
0.025	2.86604	0.025	0.6201	0.025	-0.05159	0.025	0.98726
0.024	2.81311	0.024	0.61217	0.024	-0.04525	0.024	0.97014
0.023	2.76541	0.023	0.60495	0.023	-0.04804	0.023	0.95343
0.022	2.73144	0.022	0.59858	0.022	-0.04012	0.022	0.93404
0.021	2.67241	0.021	0.5949	0.021	-0.03733	0.021	0.91083
0.02	2.6182	0.02	0.58839	0.02	-0.03599	0.02	0.88832
0.019	2.57107	0.019	0.58401	0.019	-0.03187	0.019	0.86058
0.018	2.5153	0.018	0.57792	0.018	-0.02451	0.018	0.83043
0.017	2.44	0.017	0.57155	0.017	-0.02218	0.017	0.79774
0.016	2.37418	0.016	0.56532	0.016	-0.0254	0.016	0.76433
0.015	2.31162	0.015	0.55952	0.015	-0.01348	0.015	0.73192
0.014	2.22103	0.014	0.55329	0.014	-0.01314	0.014	0.69851
0.013	2.1429	0.013	0.54735	0.013	-0.01571	0.013	0.66171
0.012	2.07538	0.012	0.54069	0.012	-0.01214	0.012	0.62435
0.011	1.96088	0.011	0.53418	0.011	-0.01259	0.011	0.58118
0.01	1.85628	0.01	0.52413	0.01	-0.00914	0.01	0.53885
0.009	1.77178	0.009	0.51861	0.009	-0.00345	0.009	0.4913
0.008	1.64509	0.008	0.51281	0.008	-0.00411	0.008	0.44119
0.007	1.51955	0.007	0.50488	0.007	-0.00134	0.007	0.39009
0.006	1.40235	0.006	0.49781	0.006	-0.00457	0.006	0.33588
0.005	1.26406	0.005	0.4937	0.005	-0.00825	0.005	0.27629
0.004	1.09817	0.004	0.48294	0.004	-0.00479	0.004	0.21373
0.003	0.91388	0.003	0.47629	0.003	-0.0059	0.003	0.14579
0.002	0.71431	0.002	0.4678	0.002	-0.00267	0.002	0.07502
0.001	0.47071	0.001	0.46341	0.001	4.51592e-06	0.001	6.6e-07
0	8.4016e-05	0	0.45138	-8.67362e-18	-0.00836	-8.67362e-18	-0.08068
-0.001	-0.68923	-0.001	0.44317	-0.001	-0.0039	-0.001	-0.1656
-0.002	-1.52405	-0.002	0.43524	-0.002	-0.00925	-0.002	-0.25619
-0.003	-2.50225	-0.003	0.42788	-0.003	-0.01159	-0.003	-0.35103
-0.004	-3.19907	-0.004	0.41826	-0.004	-0.00702	-0.004	-0.45152
-0.005	-3.76439	-0.005	0.41146	-0.005	-0.000448421	-0.005	-0.55768
-0.006	-4.41124	-0.006	0.40255	-0.006	-0.00802	-0.006	-0.67233
-0.007	-5.34854	-0.007	0.39165	-0.007	-0.0107	-0.007	-0.78981
-0.008	-6.34117	-0.008	0.38287	-0.008	-0.01092	-0.008	-0.91578
-0.009	-7.31244	-0.009	0.37367	-0.009	-0.01292	-0.009	-1.04883
-0.01	-8.50395	-0.01	0.36376	-0.01	-0.00903	-0.01	-1.18896
-0.011	-9.6789	-0.011	0.35287	-0.011	-0.01381	-0.011	-1.33758
-0.012	-10.8562	-0.012	0.3431	-0.012	-0.01838	-0.012	-1.53857
-0.013	-12.157	-0.013	0.32541	-0.013	-0.02419	-0.013	-1.81741
-0.014	-13.7182	-0.014	0.3213	-0.014	-0.02618	-0.014	-2.07643
-0.015	-15.3488	-0.015	0.31154	-0.015	-0.02696	-0.015	-2.34253
-0.016	-16.9851	-0.016	0.29441	-0.016	-0.03221	-0.016	-2.65817
-0.017	-18.8322	-0.017	0.28125	-0.017	-0.03656	-0.017	-3.01628
-0.018	-20.7402	-0.018	0.27077	-0.018	-0.03755	-0.018	-3.4225
-0.019	-22.7204	-0.019	0.26412	-0.019	-0.0429	-0.019	-3.86978
-0.02	-24.651	-0.02	0.24246	-0.02	-0.05026	-0.02	-4.27742
-0.021	-26.6496	-0.021	0.23496	-0.021	-0.05071	-0.021	-4.72894
-0.022	-28.7119	-0.022	0.22491	-0.022	-0.06062	-0.022	-5.19604
-0.023	-30.7105	-0.023	0.21217	-0.023	-0.07121	-0.023	-5.68719
-0.024	-32.6864	-0.024	0.19858	-0.024	-0.07466	-0.024	-6.19108
-0.025	-34.7642	-0.025	0.18386	-0.025	-0.07968	-0.025	-6.7063
-0.026	-36.9185	-0.026	0.16971	-0.026	-0.08593	-0.026	-7.2753
-0.027	-38.7968	-0.027	0.15556	-0.027	-0.0906	-0.027	-7.87827
-0.028	-40.9086	-0.028	0.14115	-0.028	-0.10932	-0.028	-8.48832
-0.029	-43.0247	-0.029	0.12211	-0.029	-0.1091	-0.029	-9.10686
-0.03	-45.1153	-0.03	0.10352	-0.03	-0.12526	-0.03	-9.76645
-0.031	-47.145	-0.031	0.08904	-0.031	-0.13697	-0.031	-10.4487
-0.032	-49.3233	-0.032	0.0768	-0.032	-0.14331	-0.032	-11.1536
-0.033	-51.496	-0.033	0.06245	-0.033	-0.15579	-0.033	-11.8882
-0.034	-53.7154	-0.034	0.0443	-0.034	-0.16805	-0.034	-12.6469
-0.035	-55.8654	-0.035	0.0246	-0.035	-0.18522	-0.035	-13.397
-0.036	-57.9645	-0.036	0.0089	-0.036	-0.20059	-0.036	-14.1755
-0.037	-60.0933	-0.037	-0.01124	-0.037	-0.22099	-0.037	-14.9965
-0.038	-62.2136	-0.038	-0.02927	-0.038	-0.23738	-0.038	-15.8033
-0.039	-64.2688	-0.039	-0.05064	-0.039	-0.26022	-0.039	-16.6525
-0.04	-66.3976	-0.04	-0.07213	-0.04	-0.27827	-0.04	-17.5584
-0.041	-68.4755	-0.041	-0.0965	-0.041	-0.30713	-0.041	-18.4501
-0.042	-70.5901	-0.042	-0.11188	-0.042	-0.32686	-0.042	-19.4267
-0.043	-72.7359	-0.043	-0.13447	-0.043	-0.35193	-0.043	-20.3326
-0.044	-74.927	-0.044	-0.15626	-0.044	-0.37623	-0.044	-21.2385
-0.045	-77.0204	-0.045	-0.17962	-0.045	-0.40487	-0.045	-22.1727
-0.046	-79.169	-0.046	-0.20425	-0.046	-0.44098	-0.046	-23.1069
-0.047	-81.2865	-0.047	-0.22576	-0.047	-0.48021	-0.047	-24.0127
-0.048	-83.3757	-0.048	-0.25209	-0.048	-0.51932	-0.048	-24.9752
-0.049	-85.4479	-0.049	-0.27813	-0.049	-0.55053	-0.049	-25.9519
-0.05	-87.7197	-0.05	-0.30941	-0.05	-0.60346	-0.05	-26.9285
-0.051	-89.9263	-0.051	-0.33744	-0.051	-0.64302	-0.051	-27.9052
-0.052	-92.1712	-0.052	-0.36348	-0.052	-0.69283	-0.052	-28.8818
-0.053	-94.4132	-0.053	-0.3959	-0.053	-0.76495	-0.053	-29.8868
-0.054	-96.5562	-0.054	-0.42519	-0.054	-0.84396	-0.054	-30.9059
-0.055	-98.8166	-0.055	-0.45379	-0.055	-0.93278	-0.055	-31.9391
-0.056	-101.112	-0.056	-0.48351	-0.056	-1.04355	-0.056	-32.9724
-0.057	-103.197	-0.057	-0.51125	-0.057	-1.17673	-0.057	-34.0057
-0.058	-105.219	-0.058	-0.54749	-0.058	-1.33554	-0.058	-35.0672
-0.059	-107.255	-0.059	-0.58047	-0.059	-1.51473	-0.059	-36.1146
-0.06	-109.435	-0.06	-0.61316	-0.06	-1.72927	-0.06	-37.1762
-0.061	-111.445	-0.061	-0.6511	-0.061	-1.96636	-0.061	-38.2378
-0.062	-113.643	-0.062	-0.68719	-0.062	-2.22836	-0.062	-39.2994
-0.063	-115.785	-0.063	-0.72385	-0.063	-2.52546	-0.063	-40.4175
-0.064	-117.889	-0.064	-0.75839	-0.064	-2.83487	-0.064	-41.5074
-0.065	-119.778	-0.065	-0.80297	-0.065	-3.15731	-0.065	-42.6256
-0.066	-121.679	-0.066	-0.84812	-0.066	-3.51145	-0.066	-43.758
-0.067	-123.689	-0.067	-0.89186	-0.067	-3.86658	-0.067	-44.9328
-0.068	-125.66	-0.068	-0.93829	-0.068	-4.22185	-0.068	-46.0934
-0.069	-128.386	-0.069	-0.97919	-0.069	-4.59765	-0.069	-47.2399
-0.07	-130.566	-0.07	-1.02236	-0.07	-4.98392	-0.07	-48.3864
-0.071	-132.637	-0.071	-1.06865	-0.071	-5.35957	-0.071	-49.8443
-0.072	-134.904	-0.072	-1.11847	-0.072	-5.75589	-0.072	-51.2739
-0.073	-139.677	-0.073	-1.16787	-0.073	-6.17273	-0.073	-52.4628
-0.074	-142.197	-0.074	-1.21628	-0.074	-6.56226	-0.074	-53.6518
-0.075	-144.221	-0.075	-1.26936	-0.075	-6.96693	-0.075	-54.8832
-0.076	-146.231	-0.076	-1.32144	-0.076	-7.39637	-0.076	-56.1005
-0.077	-148.368	-0.077	-1.37297	-0.077	-7.84266	-0.077	-57.3036
-0.078	-150.335	-0.078	-1.42817	-0.078	-8.28965	-0.078	-58.535
-0.079	-152.359	-0.079	-1.48478	-0.079	-8.72022	-0.079	-59.7523
-0.08	-154.369	-0.08	-1.54423	-0.08	-9.15504	-0.08	-60.9837
-0.081	-156.28	-0.081	-1.60793	-0.081	-9.57118	-0.081	-62.2435
-0.082	-158.262	-0.082	-1.66596	-0.082	-10.0336	-0.082	-63.489
-0.083	-160.158	-0.083	-1.72965	-0.083	-10.4867	-0.083	-64.7346
-0.084	-161.914	-0.084	-1.79193	-0.084	-10.9337	-0.084	-66.0226
-0.085	-164.32	-0.085	-1.86129	-0.085	-11.4006	-0.085	-67.2824
-0.086	-166.698	-0.086	-1.92923	-0.086	-11.8694	-0.086	-68.5704
-0.087	-168.623	-0.087	-2	-0.087	-12.3495	-0.087	-69.8443
-0.088	-170.434	-0.088	-2.06936	-0.088	-12.8015	-0.088	-71.1465
-0.089	-172.699	-0.089	-2.14154	-0.089	-13.2584	-0.089	-72.4487
-0.09	-174.737	-0.09	-2.21656	-0.09	-13.7037	-0.09	-73.7792
-0.091	-176.507	-0.091	-2.29441	-0.091	-14.1819	-0.091	-75.1522
-0.092	-178.403	-0.092	-2.37084	-0.092	-14.6547	-0.092	-76.511
-0.093	-180.512	-0.093	-2.45011	-0.093	-15.1	-0.093	-77.8273
-0.094	-182.565	-0.094	-2.5322	-0.094	-15.5996	-0.094	-79.1578
-0.095	-188.75	-0.095	-2.61288	-0.095	-16.0823	-0.095	-80.4883
-0.096	-191.581	-0.096	-2.69781	-0.096	-16.5494	-0.096	-81.8188
-0.097	-193.435	-0.097	-2.78132	-0.097	-17.032	-0.097	-83.1493
-0.098	-195.304	-0.098	-2.87332	-0.098	-17.526	-0.098	-84.4657
-0.099	-197.186	-0.099	-2.96532	-0.099	-17.9874	-0.099	-85.8386
-0.1	-199.097	-0.1	-3.06016	-0.1	-18.4517	-0.1	-87.1833
-0.101	-200.852	-0.101	-3.15216	-0.101	-18.94	-0.101	-88.5138
-0.102	-202.579	-0.102	-3.24982	-0.102	-19.4241	-0.102	-89.9151
-0.103	-204.73	-0.103	-3.35032	-0.103	-19.9294	-0.103	-91.3305
-0.104	-206.981	-0.104	-3.45223	-0.104	-20.4177	-0.104	-92.7035
-0.105	-208.948	-0.105	-3.55272	-0.105	-20.8806	-0.105	-94.0623
-0.106	-210.859	-0.106	-3.65322	-0.106	-21.3831	-0.106	-95.4211
-0.107	-214.44	-0.107	-3.75796	-0.107	-21.8657	-0.107	-97.1196
-0.108	-217.596	-0.108	-3.86553	-0.108	-22.3866	-0.108	-99.172
-0.109	-219.408	-0.109	-3.97594	-0.109	-22.9117	-0.109	-100.602
-0.11	-221.163	-0.11	-4.092	-0.11	-23.3944	-0.11	-101.975
-0.111	-222.904	-0.111	-4.20382	-0.111	-23.8742	-0.111	-103.39
-0.112	-224.744	-0.112	-4.32272	-0.112	-24.456	-0.112	-104.791
-0.113	-226.967	-0.113	-4.4402	-0.113	-24.8962	-0.113	-106.164
-0.114	-228.821	-0.114	-4.56192	-0.114	-25.4255	-0.114	-108.16
-0.115	-231.156	-0.115	-4.68365	-0.115	-25.9747	-0.115	-110.481
-0.116	-235.247	-0.116	-4.80821	-0.116	-26.4404	-0.116	-111.982
-0.117	-238.785	-0.117	-4.93701	-0.117	-26.9103	-0.117	-113.439
-0.118	-240.47	-0.118	-5.06723	-0.118	-27.5034	-0.118	-114.827
-0.119	-242.225	-0.119	-5.2017	-0.119	-27.9874	-0.119	-116.27
-0.12	-244.008	-0.12	-5.33475	-0.12	-28.4644	-0.12	-117.686
-0.121	-245.679	-0.121	-5.47204	-0.121	-29.0929	-0.121	-119.045
-0.122	-247.32	-0.122	-5.61076	-0.122	-29.5855	-0.122	-120.474
-0.123	-249.514	-0.123	-5.7523	-0.123	-30.0879	-0.123	-121.904
-0.124	-251.383	-0.124	-5.89809	-0.124	-30.5961	-0.124	-123.305
-0.125	-253.138	-0.125	-6.04105	-0.125	-31.1396	-0.125	-124.72
-0.126	-254.794	-0.126	-6.1925	-0.126	-31.6393	-0.126	-126.136
-0.127	-256.478	-0.127	-6.34395	-0.127	-32.204	-0.127	-127.523
-0.128	-258.205	-0.128	-6.49965	-0.128	-32.7631	-0.128	-128.967
-0.129	-260.272	-0.129	-6.65534	-0.129	-33.4468	-0.129	-130.382
-0.13	-265.636	-0.13	-6.80962	-0.13	-34.0356	-0.13	-131.755
-0.131	-267.943	-0.131	-6.97948	-0.131	-34.6116	-0.131	-133.312
-0.132	-269.698	-0.132	-7.138	-0.132	-35.1184	-0.132	-134.954
-0.133	-271.439	-0.133	-7.29795	-0.133	-35.6662	-0.133	-136.426
-0.134	-272.968	-0.134	-7.45931	-0.134	-36.2776	-0.134	-137.856
-0.135	-274.596	-0.135	-7.62633	-0.135	-36.8056	-0.135	-139.384
-0.136	-276.535	-0.136	-7.79618	-0.136	-37.342	-0.136	-140.757
-0.137	-279.012	-0.137	-7.97311	-0.137	-37.8034	-0.137	-142.173
-0.138	-280.81	-0.138	-8.14579	-0.138	-38.3272	-0.138	-143.73
-0.139	-282.437	-0.139	-8.31989	-0.139	-38.8976	-0.139	-145.145
-0.14	-284.065	-0.14	-8.49681	-0.14	-39.5543	-0.14	-146.702
-0.141	-285.523	-0.141	-8.67799	-0.141	-40.1163	-0.141	-148.117
-0.142	-287.08	-0.142	-8.86058	-0.142	-40.6626	-0.142	-149.533
-0.143	-288.609	-0.143	-9.04742	-0.143	-41.2571	-0.143	-151.09
-0.144	-294.228	-0.144	-9.22718	-0.144	-41.7341	-0.144	-153.355
-0.145	-302.027	-0.145	-9.41118	-0.145	-42.2932	-0.145	-156.044
-0.146	-303.725	-0.146	-9.60368	-0.146	-42.9146	-0.146	-157.459
-0.147	-305.141	-0.147	-9.79618	-0.147	-43.4609	-0.147	-159.016
-0.148	-306.91	-0.148	-9.99292	-0.148	-44.003	-0.148	-160.432
-0.149	-308.453	-0.149	-10.1911	-0.149	-44.548	-0.149	-161.847
-0.15	-310.618	-0.15	-10.3907	-0.15	-45.1679	-0.15	-164.395
-0.151	-312.6	-0.151	-10.5945	-0.151	-45.7766	-0.151	-166.66
-0.152	-314.1	-0.152	-10.7997	-0.152	-46.3257	-0.152	-168.217
-0.153	-315.558	-0.153	-11.0035	-0.153	-46.8636	-0.153	-169.49
-0.154	-316.747	-0.154	-11.2102	-0.154	-47.4085	-0.154	-170.906
-0.155	-318.078	-0.155	-11.4168	-0.155	-47.8983	-0.155	-172.321
-0.156	-319.96	-0.156	-11.632	-0.156	-48.548	-0.156	-173.737
-0.157	-328.396	-0.157	-11.8471	-0.157	-49.1099	-0.157	-175.294
-0.158	-331.227	-0.158	-12.0708	-0.158	-49.6775	-0.158	-176.709
-0.159	-332.458	-0.159	-12.293	-0.159	-50.255	-0.159	-178.125
-0.16	-333.435	-0.16	-12.5138	-0.16	-50.8254	-0.16	-179.965
-0.161	-334.398	-0.161	-12.7346	-0.161	-51.3972	-0.161	-181.522
-0.162	-335.572	-0.162	-12.9582	-0.162	-51.9634	-0.162	-182.937
-0.163	-336.846	-0.163	-13.1833	-0.163	-52.5961	-0.163	-184.211
-0.164	-337.795	-0.164	-13.414	-0.164	-53.1509	-0.164	-185.768
-0.165	-339.366	-0.165	-13.6405	-0.165	-53.7313	-0.165	-187.183
-0.166	-342.069	-0.166	-13.8655	-0.166	-54.2635	-0.166	-189.023
-0.167	-343.23	-0.167	-14.0991	-0.167	-54.7914	-0.167	-192.562
-0.168	-344.504	-0.168	-14.3241	-0.168	-55.4298	-0.168	-194.402
-0.169	-345.707	-0.169	-14.5648	-0.169	-56.1898	-0.169	-195.817
-0.17	-349.755	-0.17	-14.8054	-0.17	-56.7858	-0.17	-197.233
-0.171	-357.95	-0.171	-15.046	-0.171	-57.3845	-0.171	-198.507
-0.172	-360.173	-0.172	-15.2866	-0.172	-57.9492	-0.172	-199.922
-0.173	-361.022	-0.173	-15.5273	-0.173	-58.4928	-0.173	-201.338
-0.174	-362.055	-0.174	-15.7679	-0.174	-59.4085	-0.174	-202.753
-0.175	-363.456	-0.175	-16.0226	-0.175	-60.0101	-0.175	-204.31
-0.176	-364.9	-0.176	-16.2774	-0.176	-60.606	-0.176	-205.867
-0.177	-365.905	-0.177	-16.518	-0.177	-61.1665	-0.177	-207.424
-0.178	-370.208	-0.178	-16.7728	-0.178	-61.802	-0.178	-208.698
-0.179	-375.417	-0.179	-17.0276	-0.179	-62.4177	-0.179	-210.255
-0.18	-377.285	-0.18	-17.2824	-0.18	-62.9952	-0.18	-211.67
-0.181	-379.04	-0.181	-17.523	-0.181	-63.5756	-0.181	-213.086
-0.182	-380.3	-0.182	-17.7778	-0.182	-64.1856	-0.182	-214.501
-0.183	-387.193	-0.183	-18.0467	-0.183	-64.7631	-0.183	-216.483
-0.184	-389.401	-0.184	-18.3015	-0.184	-65.468	-0.184	-220.446
-0.185	-390.066	-0.185	-18.5704	-0.185	-66.0285	-0.185	-222.286
-0.186	-390.746	-0.186	-18.8393	-0.186	-66.6159	-0.186	-226.108
-0.187	-391.807	-0.187	-19.1083	-0.187	-67.2259	-0.187	-228.089
-0.188	-394.001	-0.188	-19.3772	-0.188	-67.8204	-0.188	-229.505
-0.189	-398.417	-0.189	-19.6461	-0.189	-68.3456	-0.189	-231.628
-0.19	-399.606	-0.19	-19.9292	-0.19	-68.8693	-0.19	-233.185
-0.191	-400.413	-0.191	-20.1982	-0.191	-69.6081	-0.191	-234.459
-0.192	-401.475	-0.192	-20.4671	-0.192	-70.1063	-0.192	-235.732
-0.193	-402.225	-0.193	-20.7502	-0.193	-70.8013	-0.193	-237.006
-0.194	-404.744	-0.194	-21.0191	-0.194	-71.3463	-0.194	-238.28
-0.195	-412.642	-0.195	-21.3022	-0.195	-71.9053	-0.195	-239.554
-0.196	-414.086	-0.196	-21.5853	-0.196	-72.5012	-0.196	-243.234
-0.197	-414.553	-0.197	-21.8825	-0.197	-73.1198	-0.197	-245.357
-0.198	-415.445	-0.198	-22.1656	-0.198	-73.8133	-0.198	-246.773
-0.199	-416.351	-0.199	-22.4487	-0.199	-74.4319	-0.199	-248.047
-0.2	-417.37	-0.2	-22.7459	-0.2	-74.9584	-0.2	-249.462
-0.201	-418.29	-0.201	-23.029	-0.201	-75.5572	-0.201	-250.736
-0.202	-419.309	-0.202	-23.3404	-0.202	-76.5239	-0.202	-252.293
-0.203	-422.381	-0.203	-23.6377	-0.203	-77.4892	-0.203	-255.265
-0.204	-423.4	-0.204	-23.9349	-0.204	-78.0738	-0.204	-256.822
-0.205	-425.707	-0.205	-24.2321	-0.205	-78.7206	-0.205	-257.955
-0.206	-436.747	-0.206	-24.5435	-0.206	-79.3434	-0.206	-259.087
-0.207	-439.578	-0.207	-24.8408	-0.207	-79.9705	-0.207	-260.078
-0.208	-440.243	-0.208	-25.138	-0.208	-80.5055	-0.208	-261.493
-0.209	-440.328	-0.209	-25.4494	-0.209	-81.0943	-0.209	-263.05
-0.21	-440.342	-0.21	-25.7608	-0.21	-81.6704	-0.21	-264.041
-0.211	-442.862	-0.211	-26.058	-0.211	-82.2635	-0.211	-265.173
-0.212	-443.881	-0.212	-26.3694	-0.212	-82.9075	-0.212	-266.306
-0.213	-444.433	-0.213	-26.6808	-0.213	-83.5345	-0.213	-267.863
-0.214	-452.105	-0.214	-26.9922	-0.214	-84.1771	-0.214	-269.137
-0.215	-460.3	-0.215	-27.3036	-0.215	-84.7121	-0.215	-270.835
-0.216	-461.262	-0.216	-27.6291	-0.216	-85.3986	-0.216	-272.25
-0.217	-461.574	-0.217	-27.9547	-0.217	-86.2182	-0.217	-273.383
-0.218	-461.531	-0.218	-28.2802	-0.218	-87.0787	-0.218	-274.515
-0.219	-463.824	-0.219	-28.6058	-0.219	-87.71	-0.219	-275.648
-0.22	-470.378	-0.22	-28.9313	-0.22	-88.2408	-0.22	-276.78
-0.221	-470.916	-0.221	-29.2569	-0.221	-88.8594	-0.221	-279.752
-0.222	-470.901	-0.222	-29.5825	-0.222	-89.4142	-0.222	-284.848
-0.223	-471.227	-0.223	-29.9221	-0.223	-90.0525	-0.223	-286.122
-0.224	-473.902	-0.224	-30.1628	-0.224	-90.6116	-0.224	-291.359
-0.225	-479.026	-0.225	-30.3892	-0.225	-91.325	-0.225	-295.888
-0.226	-479.578	-0.226	-30.7148	-0.226	-91.9789	-0.226	-296.879
-0.227	-479.153	-0.227	-31.0545	-0.227	-92.94	-0.227	-297.87
-0.228	-479.861	-0.228	-31.38	-0.228	-93.7397	-0.228	-298.577
-0.229	-480.809	-0.229	-31.7197	-0.229	-94.3739	-0.229	-299.851
-0.23	-486.981	-0.23	-32.0594	-0.23	-95.0561	-0.23	-301.125
-0.231	-493.393	-0.231	-32.4133	-0.231	-95.6633	-0.231	-302.258
-0.232	-494.015	-0.232	-32.753	-0.232	-96.3116	-0.232	-303.248
-0.233	-493.831	-0.233	-33.0927	-0.233	-97.0136	-0.233	-304.664
-0.234	-494.327	-0.234	-33.4324	-0.234	-97.986	-0.234	-305.796
-0.235	-495.756	-0.235	-33.7863	-0.235	-98.7235	-0.235	-306.928
-0.236	-496.62	-0.236	-34.1401	-0.236	-99.3689	-0.236	-308.202
-0.237	-503.386	-0.237	-34.494	-0.237	-100.028	-0.237	-309.476
-0.238	-504.858	-0.238	-34.8478	-0.238	-100.661	-0.238	-312.307
-0.239	-504.999	-0.239	-35.2017	-0.239	-101.309	-0.239	-317.12
-0.24	-508.934	-0.24	-35.5555	-0.24	-101.799	-0.24	-318.393
-0.241	-513.945	-0.241	-35.9236	-0.241	-102.395	-0.241	-320.941
-0.242	-514.61	-0.242	-36.2633	-0.242	-103.189	-0.242	-322.64
-0.243	-515.148	-0.243	-36.6313	-0.243	-103.769	-0.243	-323.914
-0.244	-515.629	-0.244	-36.9851	-0.244	-104.497	-0.244	-324.621
-0.245	-520.71	-0.245	-37.3531	-0.245	-105.045	-0.245	-325.612
-0.246	-526.372	-0.246	-37.707	-0.246	-105.659	-0.246	-326.744
-0.247	-526.4	-0.247	-38.075	-0.247	-106.254	-0.247	-327.735
-0.248	-526.528	-0.248	-38.443	-0.248	-106.92	-0.248	-328.726
-0.249	-526.669	-0.249	-38.811	-0.249	-107.501	-0.249	-330
-0.25	-531.836	-0.25	-39.1932	-0.25	-108.198	-0.25	-330.849
-0.251	-534.015	-0.251	-39.5612	-0.251	-108.675	-0.251	-335.52
-0.252	-534.412	-0.252	-39.9151	-0.252	-109.71	-0.252	-339.625
-0.253	-539.762	-0.253	-40.2972	-0.253	-110.933	-0.253	-340.899
-0.254	-544.504	-0.254	-40.6794	-0.254	-111.396	-0.254	-341.89
-0.255	-544.631	-0.255	-41.0616	-0.255	-112.329	-0.255	-342.739
-0.256	-545.24	-0.256	-41.4437	-0.256	-113.108	-0.256	-343.73
-0.257	-544.843	-0.257	-41.8259	-0.257	-113.846	-0.257	-344.72
-0.258	-544.49	-0.258	-42.2222	-0.258	-114.477	-0.258	-351.373
-0.259	-550.449	-0.259	-42.6044	-0.259	-115.05	-0.259	-354.204
-0.26	-560.003	-0.26	-42.9866	-0.26	-115.602	-0.26	-355.053
-0.261	-559.805	-0.261	-43.3687	-0.261	-116.271	-0.261	-356.044
-0.262	-559.352	-0.262	-43.765	-0.262	-116.919	-0.262	-357.035
-0.263	-559.762	-0.263	-44.1613	-0.263	-117.615	-0.263	-357.742
-0.264	-559.578	-0.264	-44.5577	-0.264	-118.439	-0.264	-358.733
-0.265	-559.323	-0.265	-44.954	-0.265	-119.421	-0.265	-359.724
-0.266	-564.645	-0.266	-45.3645	-0.266	-120.092	-0.266	-364.395
-0.267	-575.7	-0.267	-45.7891	-0.267	-120.688	-0.267	-369.915
-0.268	-575.487	-0.268	-46.1854	-0.268	-121.318	-0.268	-371.755
-0.269	-575.445	-0.269	-46.5817	-0.269	-121.918	-0.269	-372.604
-0.27	-575.714	-0.27	-46.9781	-0.27	-122.554	-0.27	-373.312
-0.271	-574.921	-0.271	-47.3885	-0.271	-123.154	-0.271	-373.878
-0.272	-574.242	-0.272	-47.7707	-0.272	-123.735	-0.272	-374.869
-0.273	-575.388	-0.273	-48.1812	-0.273	-124.329	-0.273	-375.718
-0.274	-576.28	-0.274	-48.5916	-0.274	-124.981	-0.274	-376.568
-0.275	-587.434	-0.275	-49.1153	-0.275	-125.699	-0.275	-377.841
-0.276	-597.979	-0.276	-49.6532	-0.276	-126.135	-0.276	-379.115
-0.277	-597.2	-0.277	-50.0778	-0.277	-126.937	-0.277	-380.248
-0.278	-595.374	-0.278	-50.5166	-0.278	-127.478	-0.278	-381.097
-0.279	-602.098	-0.279	-50.9554	-0.279	-128.06	-0.279	-382.229
-0.28	-605.183	-0.28	-51.38	-0.28	-128.665	-0.28	-383.22
-0.281	-603.47	-0.281	-51.8047	-0.281	-129.208	-0.281	-386.759
-0.282	-601.814	-0.282	-52.2293	-0.282	-129.945	-0.282	-394.968
-0.283	-608	-0.283	-52.6681	-0.283	-131.242	-0.283	-396.384
-0.284	-610.802	-0.284	-53.0927	-0.284	-132.111	-0.284	-396.808
-0.285	-609.076	-0.285	-53.5315	-0.285	-132.746	-0.285	-397.374
-0.286	-608.807	-0.286	-53.9703	-0.286	-133.356	-0.286	-397.799
-0.287	-609.316	-0.287	-54.3949	-0.287	-133.907	-0.287	-398.79
-0.288	-616.662	-0.288	-54.8195	-0.288	-134.798	-0.288	-399.922
-0.289	-619.621	-0.289	-55.2725	-0.289	-136.874	-0.289	-401.621
-0.29	-619.96	-0.29	-55.7112	-0.29	-137.622	-0.29	-411.67
-0.291	-630.392	-0.291	-56.2208	-0.291	-138.251	-0.291	-418.889
-0.292	-631.977	-0.292	-56.702	-0.292	-138.787	-0.292	-420.021
-0.293	-630.774	-0.293	-57.1408	-0.293	-139.331	-0.293	-420.587
-0.294	-635.827	-0.294	-57.5796	-0.294	-139.861	-0.294	-420.446
-0.295	-635.997	-0.295	-58.0326	-0.295	-140.456	-0.295	-420.729
-0.296	-634.313	-0.296	-58.4855	-0.296	-141.094	-0.296	-421.154
-0.297	-633.746	-0.297	-58.9384	-0.297	-142.784	-0.297	-421.437
-0.298	-632.458	-0.298	-59.3914	-0.298	-143.435	-0.298	-421.861
-0.299	-637.398	-0.299	-59.1649	-0.299	-144.115	-0.299	-427.806
-0.3	-641.078	-0.3	-59.3206	-0.3	-144.752	-0.3	-431.911
-0.301	-640.441	-0.301	-59.7735	-0.301	-145.304	-0.301	-433.043
-0.302	-645.452	-0.302	-60.2123	-0.302	-145.799	-0.302	-433.609
-0.303	-651.991	-0.303	-60.6936	-0.303	-146.507	-0.303	-433.609
-0.304	-652.515	-0.304	-61.2456	-0.304	-147.257	-0.304	-434.6
-0.305	-659.861	-0.305	-61.7127	-0.305	-147.767	-0.305	-435.166
-0.306	-663.697	-0.306	-62.1514	-0.306	-148.375	-0.306	-435.732
-0.307	-661.517	-0.307	-62.6185	-0.307	-148.871	-0.307	-437.006
-0.308	-661.984	-0.308	-63.0856	-0.308	-149.479	-0.308	-444.225
-0.309	-665.452	-0.309	-63.5527	-0.309	-150.852	-0.309	-446.065
-0.31	-665.353	-0.31	-64.034	-0.31	-151.716	-0.31	-446.631
-0.311	-663.853	-0.311	-64.4728	-0.311	-152.169	-0.311	-446.773
-0.312	-665.112	-0.312	-64.9398	-0.312	-152.777	-0.312	-446.773
-0.313	-676.393	-0.313	-65.3786	-0.313	-153.457	-0.313	-447.339
-0.314	-675.502	-0.314	-65.8316	-0.314	-154.051	-0.314	-448.33
-0.315	-674.497	-0.315	-66.3128	-0.315	-154.49	-0.315	-448.754
-0.316	-673.251	-0.316	-66.794	-0.316	-155.014	-0.316	-450.594
-0.317	-672.005	-0.317	-67.2895	-0.317	-155.707	-0.317	-464.466
-0.318	-677.483	-0.318	-67.9122	-0.318	-156.174	-0.318	-469.844
-0.319	-690.548	-0.319	-68.6058	-0.319	-156.755	-0.319	-469.844
-0.32	-690.052	-0.32	-69.1154	-0.32	-157.689	-0.32	-468.995
-0.321	-689.118	-0.321	-69.5824	-0.321	-160.237	-0.321	-468.995
-0.322	-688.042	-0.322	-70.0637	-0.322	-161.213	-0.322	-469.844
-0.323	-692.175	-0.323	-70.6582	-0.323	-161.624	-0.323	-469.986
-0.324	-704.574	-0.324	-71.2243	-0.324	-162.303	-0.324	-472.392
-0.325	-706.754	-0.325	-71.7056	-0.325	-162.926	-0.325	-479.752
-0.326	-704.447	-0.326	-72.1868	-0.326	-163.336	-0.326	-480.601
-0.327	-702.296	-0.327	-72.6539	-0.327	-163.903	-0.327	-480.318
-0.328	-706.754	-0.328	-73.0927	-0.328	-164.554	-0.328	-481.875
-0.329	-708.283	-0.329	-73.5598	-0.329	-166.082	-0.329	-482.158
-0.33	-707.363	-0.33	-74.041	-0.33	-166.96	-0.33	-482.583
-0.331	-715.148	-0.331	-74.5223	-0.331	-167.554	-0.331	-483.149
-0.332	-719.153	-0.332	-75.0035	-0.332	-168.021	-0.332	-483.432
-0.333	-716.889	-0.333	-75.4565	-0.333	-168.658	-0.333	-483.857
-0.334	-714.709	-0.334	-75.9943	-0.334	-169.196	-0.334	-484.423
-0.335	-712.289	-0.335	-77.4522	-0.335	-169.748	-0.335	-484.989
-0.336	-715.035	-0.336	-78.2449	-0.336	-170.428	-0.336	-485.555
-0.337	-730.038	-0.337	-78.7403	-0.337	-171.022	-0.337	-485.98
-0.338	-728.056	-0.338	-79.1083	-0.338	-171.659	-0.338	-496.879
-0.339	-724.858	-0.339	-79.6178	-0.339	-172.169	-0.339	-499.993
-0.34	-733.237	-0.34	-80.184	-0.34	-174.745	-0.34	-500.701
-0.341	-736.054	-0.341	-80.7219	-0.341	-175.424	-0.341	-500.417
-0.342	-733.633	-0.342	-81.2031	-0.342	-176.019	-0.342	-500.559
-0.343	-734.78	-0.343	-81.7127	-0.343	-176.457	-0.343	-501.267
-0.344	-739.507	-0.344	-82.2364	-0.344	-177.009	-0.344	-503.39
-0.345	-743.343	-0.345	-82.8592	-0.345	-177.292	-0.345	-515.138
		--	--	--	--	--	--
		--	--	--	--	--	--
		--	--	--	--	--	--
		--	--	--	--	--	--
		--	--	--	--	--	--
		--	--	--	--	--	--
		--	--	--	--	--	--
		--	--	--	--	--	--
		--	--	--	--	--	--
		--	--	--	--	--	--
		--	--	--	--	--	--
		--	--	--	--	--	--
		--	--	--	--	--	--
		--	--	--	--	--	--
		--	--	--	--	--	--
		--	--	--	--	--	--
		--	--	--	--	--	--
		--	--	--	--	--	--
		--	--	--	--	--	--
		--	--	--	--	--	--
		--	--	--	--	--	--
		--	--	--	--	--	--
		--	--	--	--	--	--
		--	--	--	--	--	--
		--	--	--	--	--	--
		--	--	--	--	--	--
		--	--	--	--	--	--
		--	--	--	--	--	--
		--	--	--	--	--	--
		--	--	--	--	--	--
		--	--	--	--	--	--
		--	--	--	--	--	--
		--	--	--	--	--	--
		--	--	--	--	--	--
		--	--	--	--	--	--
		--	--	--	--	--	--
		--	--	--	--	--	--
		--	--	--	--	--	--
		--	--	--	--	--	--
		--	--	--	--	--	--
		--	--	--	--	--	--
		--	--	--	--	--	--
		--	--	--	--	--	--
		--	--	--	--	--	--
		--	--	--	--	--	--
		--	--	--	--	--	--
		--	--	--	--	--	--
		--	--	--	--	--	--
		--	--	--	--	--	--
		--	--	--	--	--	--
		--	--	--	--	--	--
		--	--	--	--	--	--
		--	--	--	--	--	--
		--	--	--	--	--	--
		--	--	--	--	--	--
		--	--	--	--	--	--
		--	--	--	--	--	--
		--	--	--	--	--	--
		--	--	--	--	--	--
		--	--	--	--	--	--
		--	--	--	--	--	--
		--	--	--	--	--	--
		--	--	--	--	--	--
		--	--	--	--	--	--
		--	--	--	--	--	--
		--	--	--	--	--	--
		--	--	--	--	--	--
		--	--	--	--	--	--
		--	--	--	--	--	--
		--	--	--	--	--	--
		--	--	--	--	--	--
		--	--	--	--	--	--
		--	--	--	--	--	--
		--	--	--	--	--	--
		--	--	--	--	--	--
		--	--	--	--	--	--
		--	--	--	--	--	--
		--	--	--	--	--	--
		--	--	--	--	--	--
		--	--	--	--	--	--
		--	--	--	--	--	--
		--	--	--	--	--	--
		--	--	--	--	--	--
		--	--	--	--	--	--
		--	--	--	--	--	--
		--	--	--	--	--	--
		--	--	--	--	--	--
		--	--	--	--	--	--
		--	--	--	--	--	--
		--	--	--	--	--	--
		--	--	--	--	--	--
		--	--	--	--	--	--
		--	--	--	--	--	--
		--	--	--	--	--	--
		--	--	--	--	--	--
		--	--	--	--	--	--
		--	--	--	--	--	--
		--	--	--	--	--	--
		--	--	--	--	--	--
		--	--	--	--	--	--
		--	--
		--	--
		--	--
		--	--
		--	--
		--	--
		--	--
		--	--
		--	--
		--	--
		--	--
		--	--
		--	--
		--	--
		--	--
		--	--
		--	--
		--	--
		--	--
		--	--
		--	--
		--	--
		--	--
		--	--
		--	--
		--	--
		--	--
		--	--
		--	--
		--	--
		--	--
		--	--
		--	--
		--	--
		--	--
		--	--
		--	--
		--	--
		--	--
		--	--
		--	--
		--	--
		--	--
		--	--
		--	--
		--	--
		--	--
		--	--
		--	--
		--	--
		--	--
		--	--
		--	--
		--	--
		--	--
		--	--
		--	--
		--	--
		--	--
		--	--
		--	--
		--	--
		--	--
		--	--
		--	--
		--	--
		--	--
		--	--
		--	--
		--	--
		--	--
		--	--
		--	--
		--	--
		--	--
		--	--
		--	--
		--	--
		--	--
		--	--
		--	--
		--	--
		--	--
		--	--
		--	--
		--	--
		--	--
		--	--
		--	--
		--	--
		--	--
		--	--
		--	--
		--	--
		--	--
		--	--
		--	--
		--	--
		--	--
		--	--

## Sheet: Fig. 3b
	Rh-NA/RhO2		Rutile-RhO2		C-Rh/C		Pt/C
0.183	0.002	0.18871	0.08	0.18034	0.059	0.18712	0.012
0.39833	0.003	0.20627	0.081	0.23786	0.06	0.25945	0.013
0.50502	0.004	0.22166	0.082	0.29366	0.061	0.31732	0.014
0.57569	0.005	0.23796	0.083	0.34799	0.062	0.36969	0.015
0.64456	0.006	0.25332	0.084	0.40234	0.063	0.42458	0.016
0.72823	0.007	0.26981	0.085	0.45253	0.064	0.47947	0.017
0.80217	0.008	0.28538	0.086	0.49932	0.065	0.53434	0.018
0.86406	0.009	0.30103	0.087	0.54549	0.066	0.58769	0.019
0.92962	0.01	0.31584	0.088	0.58733	0.067	0.63118	0.02
0.98583	0.011	0.33073	0.089	0.6255	0.068	0.67476	0.021
1.03568	0.012	0.34568	0.09	0.66254	0.069	0.71567	0.022
1.08483	0.013	0.36067	0.091	0.69757	0.07	0.7549	0.023
1.1373	0.014	0.3749	0.092	0.72913	0.071	0.79177	0.024
1.18607	0.015	0.38918	0.093	0.76011	0.072	0.82648	0.025
1.23007	0.016	0.4035	0.094	0.79048	0.073	0.86185	0.026
1.2749	0.017	0.41712	0.095	0.81705	0.074	0.89643	0.027
1.31681	0.018	0.43101	0.096	0.84304	0.075	0.92882	0.028
1.35642	0.019	0.44425	0.097	0.86902	0.076	0.95937	0.029
1.39183	0.02	0.45838	0.098	0.89446	0.077	0.98974	0.03
1.42569	0.021	0.47207	0.099	0.91854	0.078	1.01906	0.031
1.45806	0.022	0.48574	0.1	0.94053	0.079	1.04741	0.032
1.48729	0.023	0.49861	0.101	0.96166	0.08	1.07512	0.033
1.51437	0.024	0.51186	0.102	0.98097	0.081	1.10198	0.034
1.54113	0.025	0.52509	0.103	1.00146	0.082	1.12701	0.035
1.56724	0.026	0.5381	0.104	1.02064	0.083	1.15154	0.036
1.5888	0.027	0.55056	0.105	1.03877	0.084	1.17599	0.037
1.61181	0.028	0.56268	0.106	1.05693	0.085	1.19875	0.038
1.63372	0.029	0.57495	0.107	1.07443	0.086	1.22148	0.039
1.65432	0.03	0.58721	0.108	1.09165	0.087	1.24448	0.04
1.67344	0.031	0.59944	0.109	1.10726	0.088	1.266	0.041
1.69305	0.032	0.61194	0.11	1.12249	0.089	1.2884	0.042
1.71177	0.033	0.62364	0.111	1.13684	0.09	1.30819	0.043
1.7301	0.034	0.63576	0.112	1.15174	0.091	1.32712	0.044
1.74714	0.035	0.6474	0.113	1.16598	0.092	1.34582	0.045
1.76316	0.036	0.65915	0.114	1.17898	0.093	1.36374	0.046
1.77883	0.037	0.67058	0.115	1.19311	0.094	1.38044	0.047
1.79389	0.038	0.68198	0.116	1.20635	0.095	1.39751	0.048
1.808	0.039	0.69346	0.117	1.21878	0.096	1.41417	0.049
1.82215	0.04	0.70477	0.118	1.23127	0.097	1.43021	0.05
1.83554	0.041	0.71615	0.119	1.24368	0.098	1.44568	0.051
1.84874	0.042	0.72711	0.12	1.25497	0.099	1.46062	0.052
1.86175	0.043	0.73815	0.121	1.26604	0.1	1.47548	0.053
1.87464	0.044	0.74902	0.122	1.27738	0.101	1.49004	0.054
1.88661	0.045	0.75984	0.123	1.28834	0.102	1.50432	0.055
1.89856	0.046	0.77071	0.124	1.29949	0.103	1.51815	0.056
1.91002	0.047	0.78111	0.125	1.31001	0.104	1.53155	0.057
1.92104	0.048	0.79187	0.126	1.31974	0.105	1.5449	0.058
1.9317	0.049	0.80236	0.127	1.33007	0.106	1.55768	0.059
1.9431	0.05	0.81289	0.128	1.33976	0.107	1.57027	0.06
1.95389	0.051	0.82317	0.129	1.34999	0.108	1.58249	0.061
1.9646	0.052	0.83312	0.13	1.36006	0.109	1.59439	0.062
1.97503	0.053	0.84382	0.131	1.36911	0.11	1.60657	0.063
1.98478	0.054	0.85358	0.132	1.37793	0.111	1.61813	0.064
1.99483	0.055	0.8632	0.133	1.38838	0.112	1.62967	0.065
2.0048	0.056	0.8727	0.134	1.39613	0.113	1.64106	0.066
2.01367	0.057	0.88232	0.135	1.40527	0.114	1.65256	0.067
2.02209	0.058	0.89188	0.136	1.41455	0.115	1.66364	0.068
2.03042	0.059	0.90163	0.137	1.42227	0.116	1.67431	0.069
2.03916	0.06	0.91093	0.138	1.42992	0.117	1.68472	0.07
2.04706	0.061	0.92012	0.139	1.43939	0.118	1.69762	0.071
2.05554	0.062	0.92926	0.14	1.44696	0.119	1.7099	0.072
2.06365	0.063	0.93842	0.141	1.4543	0.12	1.71985	0.073
2.07148	0.064	0.94746	0.142	1.46379	0.121	1.72958	0.074
2.07838	0.065	0.95652	0.143	1.47108	0.122	1.73944	0.075
2.08521	0.066	0.96507	0.144	1.47839	0.123	1.74897	0.076
2.09233	0.067	0.97364	0.145	1.48567	0.124	1.75818	0.077
2.0992	0.068	0.98244	0.146	1.49331	0.125	1.76742	0.078
2.10852	0.069	0.99106	0.147	1.50023	0.126	1.77635	0.079
2.11583	0.07	0.99969	0.148	1.50791	0.127	1.78521	0.08
2.12266	0.071	1.00822	0.149	1.51539	0.128	1.79409	0.081
2.13003	0.072	1.01664	0.15	1.52435	0.129	1.8027	0.082
2.14513	0.073	1.02508	0.151	1.53193	0.13	1.81114	0.083
2.15289	0.074	1.03341	0.152	1.53922	0.131	1.81969	0.084
2.15903	0.075	1.04153	0.153	1.54553	0.132	1.8279	0.085
2.16504	0.076	1.04961	0.154	1.55226	0.133	1.83614	0.086
2.17134	0.077	1.05755	0.155	1.55964	0.134	1.84413	0.087
2.17706	0.078	1.06565	0.156	1.56591	0.135	1.85215	0.088
2.18287	0.079	1.07361	0.157	1.5722	0.136	1.86003	0.089
2.18856	0.08	1.08173	0.158	1.57753	0.137	1.86793	0.09
2.1939	0.081	1.08966	0.159	1.58351	0.138	1.87594	0.091
2.19938	0.082	1.09739	0.16	1.58992	0.139	1.88372	0.092
2.20455	0.083	1.10499	0.161	1.59719	0.14	1.89113	0.093
2.20928	0.084	1.11255	0.162	1.60332	0.141	1.89849	0.094
2.21569	0.085	1.12002	0.163	1.6092	0.142	1.90573	0.095
2.22193	0.086	1.12756	0.164	1.6155	0.143	1.91285	0.096
2.22692	0.087	1.13483	0.165	1.62049	0.144	1.91986	0.097
2.23156	0.088	1.14194	0.166	1.62627	0.145	1.92668	0.098
2.23729	0.089	1.14919	0.167	1.6326	0.146	1.93368	0.099
2.24239	0.09	1.15607	0.168	1.6381	0.147	1.94043	0.1
2.24676	0.091	1.1633	0.169	1.64348	0.148	1.94701	0.101
2.2514	0.092	1.17042	0.17	1.64883	0.149	1.95383	0.102
2.25651	0.093	1.17742	0.171	1.65483	0.15	1.96062	0.103
2.26142	0.094	1.18431	0.172	1.66064	0.151	1.9671	0.104
2.27589	0.095	1.19109	0.173	1.66582	0.152	1.97342	0.105
2.28235	0.096	1.19777	0.174	1.67084	0.153	1.97964	0.106
2.28654	0.097	1.20473	0.175	1.67586	0.154	1.98731	0.107
2.29071	0.098	1.21159	0.176	1.68032	0.155	1.99639	0.108
2.29488	0.099	1.21796	0.177	1.68617	0.156	2.0026	0.109
2.29906	0.1	1.22461	0.178	1.69117	0.157	2.00849	0.11
2.30288	0.101	1.23115	0.179	1.69616	0.158	2.01448	0.111
2.30659	0.102	1.2376	0.18	1.70118	0.159	2.02032	0.112
2.31118	0.103	1.24361	0.181	1.70608	0.16	2.02598	0.113
2.31593	0.104	1.24988	0.182	1.71094	0.161	2.03407	0.114
2.32004	0.105	1.2564	0.183	1.7157	0.162	2.04329	0.115
2.32399	0.106	1.26249	0.184	1.72095	0.163	2.04915	0.116
2.33131	0.107	1.26882	0.185	1.72551	0.164	2.05476	0.117
2.33765	0.108	1.27507	0.186	1.73023	0.165	2.06004	0.118
2.34125	0.109	1.28122	0.187	1.73451	0.166	2.06547	0.119
2.34471	0.11	1.28729	0.188	1.73871	0.167	2.07072	0.12
2.34812	0.111	1.29328	0.189	1.74374	0.168	2.07571	0.121
2.35169	0.112	1.29949	0.19	1.74966	0.169	2.08089	0.122
2.35596	0.113	1.30531	0.191	1.75424	0.17	2.08602	0.123
2.3595	0.114	1.31106	0.192	1.75879	0.171	2.09098	0.124
2.36391	0.115	1.31702	0.193	1.76305	0.172	2.09594	0.125
2.37152	0.116	1.32261	0.194	1.7671	0.173	2.10084	0.126
2.37801	0.117	1.32842	0.195	1.77385	0.174	2.10559	0.127
2.38106	0.118	1.33416	0.196	1.77822	0.175	2.11048	0.128
2.38422	0.119	1.3401	0.197	1.78252	0.176	2.11522	0.129
2.3874	0.12	1.34568	0.198	1.78651	0.177	2.11977	0.13
2.39037	0.121	1.35119	0.199	1.791	0.178	2.12487	0.131
2.39326	0.122	1.3569	0.2	1.79531	0.179	2.13019	0.132
2.3971	0.123	1.36228	0.201	1.79931	0.18	2.1349	0.133
2.40034	0.124	1.36811	0.202	1.80329	0.181	2.13942	0.134
2.40336	0.125	1.3736	0.203	1.80744	0.182	2.14421	0.135
2.40619	0.126	1.37903	0.204	1.81133	0.183	2.14847	0.136
2.40905	0.127	1.38439	0.205	1.81603	0.184	2.15282	0.137
2.41196	0.128	1.38994	0.206	1.81973	0.185	2.15755	0.138
2.41543	0.129	1.39516	0.207	1.82358	0.186	2.1618	0.139
2.42429	0.13	1.40033	0.208	1.82754	0.187	2.16644	0.14
2.42804	0.131	1.40568	0.209	1.83136	0.188	2.17061	0.141
2.43088	0.132	1.41096	0.21	1.83471	0.189	2.17474	0.142
2.43367	0.133	1.41594	0.211	1.83803	0.19	2.17924	0.143
2.43611	0.134	1.4211	0.212	1.84266	0.191	2.1857	0.144
2.43869	0.135	1.4262	0.213	1.84576	0.192	2.19325	0.145
2.44175	0.136	1.43124	0.214	1.85004	0.193	2.19717	0.146
2.44562	0.137	1.43622	0.215	1.85337	0.194	2.20144	0.147
2.44841	0.138	1.44137	0.216	1.85676	0.195	2.20529	0.148
2.45092	0.139	1.44645	0.217	1.86035	0.196	2.2091	0.149
2.45342	0.14	1.45148	0.218	1.86403	0.197	2.21589	0.15
2.45564	0.141	1.45645	0.219	1.86813	0.198	2.22183	0.151
2.458	0.142	1.46137	0.22	1.87176	0.199	2.22587	0.152
2.46031	0.143	1.46623	0.221	1.87482	0.2	2.22915	0.153
2.46868	0.144	1.47103	0.222	1.87828	0.201	2.23276	0.154
2.48005	0.145	1.47599	0.223	1.8838	0.202	2.23634	0.155
2.48248	0.146	1.47947	0.224	1.88924	0.203	2.23989	0.156
2.4845	0.147	1.48272	0.225	1.89251	0.204	2.24377	0.157
2.48701	0.148	1.48735	0.226	1.89609	0.205	2.24726	0.158
2.48919	0.149	1.49212	0.227	1.89951	0.206	2.25072	0.159
2.49223	0.15	1.49665	0.228	1.90293	0.207	2.25519	0.16
2.49499	0.151	1.50133	0.229	1.90583	0.208	2.25893	0.161
2.49707	0.152	1.50596	0.23	1.90899	0.209	2.2623	0.162
2.49908	0.153	1.51072	0.231	1.91206	0.21	2.26532	0.163
2.50071	0.154	1.51525	0.232	1.91521	0.211	2.26897	0.164
2.50253	0.155	1.51973	0.233	1.91859	0.212	2.27227	0.165
2.5051	0.156	1.52417	0.234	1.92187	0.213	2.27652	0.166
2.5164	0.157	1.52874	0.235	1.92519	0.214	2.28457	0.167
2.52013	0.158	1.53327	0.236	1.92795	0.215	2.2887	0.168
2.52174	0.159	1.53774	0.237	1.93145	0.216	2.29185	0.169
2.52301	0.16	1.54218	0.238	1.9356	0.217	2.29498	0.17
2.52426	0.161	1.54656	0.239	1.93991	0.218	2.29778	0.171
2.52579	0.162	1.55091	0.24	1.94305	0.219	2.30086	0.172
2.52743	0.163	1.55538	0.241	1.94567	0.22	2.30392	0.173
2.52865	0.164	1.55947	0.242	1.9487	0.221	2.30697	0.174
2.53067	0.165	1.56385	0.243	1.95141	0.222	2.31029	0.175
2.53411	0.166	1.56803	0.244	1.9545	0.223	2.31359	0.176
2.53559	0.167	1.57233	0.245	1.95718	0.224	2.31686	0.177
2.53719	0.168	1.57642	0.246	1.96059	0.225	2.31952	0.178
2.53871	0.169	1.58064	0.247	1.96369	0.226	2.32275	0.179
2.54376	0.17	1.58482	0.248	1.9682	0.227	2.32566	0.18
2.55382	0.171	1.58896	0.249	1.97192	0.228	2.32855	0.181
2.55651	0.172	1.59321	0.25	1.97485	0.229	2.33143	0.182
2.55753	0.173	1.59727	0.251	1.97798	0.23	2.33542	0.183
2.55877	0.174	1.60114	0.252	1.98075	0.231	2.3433	0.184
2.56045	0.175	1.60528	0.253	1.98368	0.232	2.34691	0.185
2.56217	0.176	1.60937	0.254	1.98683	0.233	2.35432	0.186
2.56337	0.177	1.61344	0.255	1.99116	0.234	2.3581	0.187
2.56845	0.178	1.61746	0.256	1.99442	0.235	2.36079	0.188
2.57451	0.179	1.62145	0.257	1.99725	0.236	2.36479	0.189
2.57667	0.18	1.62554	0.258	2.00012	0.237	2.3677	0.19
2.57869	0.181	1.62945	0.259	2.00286	0.238	2.37007	0.191
2.58013	0.182	1.63333	0.26	2.00565	0.239	2.37242	0.192
2.58793	0.183	1.63718	0.261	2.00774	0.24	2.37476	0.193
2.5904	0.184	1.64113	0.262	2.01028	0.241	2.37709	0.194
2.59114	0.185	1.64504	0.263	2.01363	0.242	2.3794	0.195
2.59189	0.186	1.64892	0.264	2.01607	0.243	2.38602	0.196
2.59307	0.187	1.65277	0.265	2.0191	0.244	2.3898	0.197
2.5955	0.188	1.65672	0.266	2.02137	0.245	2.3923	0.198
2.60034	0.189	1.66076	0.267	2.02391	0.246	2.39453	0.199
2.60163	0.19	1.6645	0.268	2.02634	0.247	2.397	0.2
2.60251	0.191	1.66822	0.269	2.02906	0.248	2.39922	0.201
2.60366	0.192	1.6719	0.27	2.03141	0.249	2.40191	0.202
2.60447	0.193	1.67567	0.271	2.03422	0.25	2.40699	0.203
2.60718	0.194	1.67916	0.272	2.03613	0.251	2.40963	0.204
2.61557	0.195	1.68288	0.273	2.04025	0.252	2.41154	0.205
2.61709	0.196	1.68656	0.274	2.04506	0.253	2.41345	0.206
2.61758	0.197	1.69122	0.275	2.04687	0.254	2.4151	0.207
2.61851	0.198	1.69595	0.276	2.05049	0.255	2.41746	0.208
2.61946	0.199	1.69965	0.277	2.0535	0.256	2.42004	0.209
2.62052	0.2	1.70343	0.278	2.05632	0.257	2.42167	0.21
2.62148	0.201	1.70719	0.279	2.05872	0.258	2.42353	0.211
2.62253	0.202	1.71079	0.28	2.06089	0.259	2.42538	0.212
2.6257	0.203	1.71437	0.281	2.06297	0.26	2.42791	0.213
2.62675	0.204	1.71791	0.282	2.06547	0.261	2.42997	0.214
2.62911	0.205	1.72155	0.283	2.06788	0.262	2.4327	0.215
2.64023	0.206	1.72503	0.284	2.07046	0.263	2.43497	0.216
2.64304	0.207	1.72861	0.285	2.07349	0.264	2.43677	0.217
2.64369	0.208	1.73215	0.286	2.07708	0.265	2.43857	0.218
2.64378	0.209	1.73556	0.287	2.07951	0.266	2.44035	0.219
2.64379	0.21	1.73894	0.288	2.08166	0.267	2.44213	0.22
2.64627	0.211	1.74251	0.289	2.08393	0.268	2.44677	0.221
2.64727	0.212	1.74594	0.29	2.08607	0.269	2.45461	0.222
2.64781	0.213	1.7499	0.291	2.08833	0.27	2.45655	0.223
2.65524	0.214	1.7536	0.292	2.09045	0.271	2.46443	0.224
2.66304	0.215	1.75695	0.293	2.09249	0.272	2.47113	0.225
2.66395	0.216	1.76027	0.294	2.09457	0.273	2.47258	0.226
2.66424	0.217	1.76367	0.295	2.09684	0.274	2.47403	0.227
2.6642	0.218	1.76705	0.296	2.09933	0.275	2.47506	0.228
2.66635	0.219	1.7704	0.297	2.10083	0.276	2.47691	0.229
2.67245	0.22	1.77372	0.298	2.10359	0.277	2.47875	0.23
2.67294	0.221	1.77206	0.299	2.10543	0.278	2.48038	0.231
2.67293	0.222	1.77321	0.3	2.10741	0.279	2.4818	0.232
2.67323	0.223	1.77651	0.301	2.10946	0.28	2.48382	0.233
2.67569	0.224	1.77969	0.302	2.11129	0.281	2.48543	0.234
2.68036	0.225	1.78314	0.303	2.11376	0.282	2.48704	0.235
2.68086	0.226	1.78707	0.304	2.11807	0.283	2.48884	0.236
2.68047	0.227	1.79037	0.305	2.12094	0.284	2.49063	0.237
2.68112	0.228	1.79345	0.306	2.12302	0.285	2.49458	0.238
2.68197	0.229	1.7967	0.307	2.12501	0.286	2.50122	0.239
2.68751	0.23	1.79993	0.308	2.1268	0.287	2.50296	0.24
2.69319	0.231	1.80313	0.309	2.12968	0.288	2.50643	0.241
2.69374	0.232	1.80641	0.31	2.13632	0.289	2.50872	0.242
2.69358	0.233	1.80938	0.311	2.13869	0.29	2.51043	0.243
2.69401	0.234	1.81251	0.312	2.14067	0.291	2.51138	0.244
2.69527	0.235	1.81544	0.313	2.14235	0.292	2.5127	0.245
2.69602	0.236	1.81843	0.314	2.14405	0.293	2.51421	0.246
2.7019	0.237	1.8216	0.315	2.1457	0.294	2.51552	0.247
2.70317	0.238	1.82474	0.316	2.14754	0.295	2.51683	0.248
2.70329	0.239	1.82795	0.317	2.14951	0.296	2.51851	0.249
2.70666	0.24	1.83195	0.318	2.15468	0.297	2.51963	0.25
2.71092	0.241	1.83636	0.319	2.15666	0.298	2.52572	0.251
2.71148	0.242	1.83957	0.32	2.15871	0.299	2.531	0.252
2.71193	0.243	1.8425	0.321	2.16062	0.3	2.53263	0.253
2.71234	0.244	1.84549	0.322	2.16228	0.301	2.53389	0.254
2.7166	0.245	1.84916	0.323	2.16376	0.302	2.53496	0.255
2.72129	0.246	1.85263	0.324	2.16586	0.303	2.53622	0.256
2.72132	0.247	1.85555	0.325	2.16808	0.304	2.53747	0.257
2.72142	0.248	1.85846	0.326	2.16958	0.305	2.54577	0.258
2.72154	0.249	1.86126	0.327	2.17136	0.306	2.54925	0.259
2.72578	0.25	1.86387	0.328	2.17281	0.307	2.55029	0.26
2.72755	0.251	1.86664	0.329	2.17458	0.308	2.5515	0.261
2.72788	0.252	1.86947	0.33	2.17855	0.309	2.55271	0.262
2.7322	0.253	1.87229	0.331	2.18103	0.31	2.55357	0.263
2.736	0.254	1.87508	0.332	2.18233	0.311	2.55477	0.264
2.7361	0.255	1.8777	0.333	2.18406	0.312	2.55597	0.265
2.73659	0.256	1.88078	0.334	2.18599	0.313	2.56157	0.266
2.73627	0.257	1.88903	0.335	2.18766	0.314	2.5681	0.267
2.73599	0.258	1.89346	0.336	2.1889	0.315	2.57026	0.268
2.74072	0.259	1.8962	0.337	2.19037	0.316	2.57125	0.269
2.74819	0.26	1.89822	0.338	2.19231	0.317	2.57207	0.27
2.74804	0.261	1.90101	0.339	2.19361	0.318	2.57273	0.271
2.74768	0.262	1.90409	0.34	2.19522	0.319	2.57388	0.272
2.748	0.263	1.90699	0.341	2.1978	0.32	2.57486	0.273
2.74786	0.264	1.90957	0.342	2.20476	0.321	2.57584	0.274
2.74766	0.265	1.91229	0.343	2.2074	0.322	2.57731	0.275
2.75178	0.266	1.91506	0.344	2.2085	0.323	2.57877	0.276
2.7602	0.267	1.91834	0.345	2.21033	0.324	2.58007	0.277
2.76004	0.268	--	--	2.21199	0.325	2.58104	0.278
2.76	0.269	--	--	2.21308	0.326	2.58232	0.279
2.76021	0.27	--	--	2.21459	0.327	2.58345	0.28
2.75961	0.271	--	--	2.21631	0.328	2.58744	0.281
2.75909	0.272	--	--	2.22032	0.329	2.59656	0.282
2.75996	0.273	--	--	2.22261	0.33	2.59812	0.283
2.76063	0.274	--	--	2.22416	0.331	2.59858	0.284
2.76896	0.275	--	--	2.22536	0.332	2.5992	0.285
2.77669	0.276	--	--	2.22701	0.333	2.59966	0.286
2.77612	0.277	--	--	2.22839	0.334	2.60074	0.287
2.77479	0.278	--	--	2.22981	0.335	2.60198	0.288
2.77967	0.279	--	--	2.23154	0.336	2.60382	0.289
2.78189	0.28	--	--	2.23305	0.337	2.61455	0.29
2.78066	0.281	--	--	2.23467	0.338	2.6221	0.291
2.77946	0.282	--	--	2.23595	0.339	2.62327	0.292
2.7839	0.283	--	--	2.2424	0.34	2.62386	0.293
2.7859	0.284	--	--	2.24409	0.341	2.62371	0.294
2.78467	0.285	--	--	2.24556	0.342	2.624	0.295
2.78448	0.286	--	--	2.24664	0.343	2.62444	0.296
2.78484	0.287	--	--	2.248	0.344	2.62473	0.297
2.79005	0.288	--	--	2.24869	0.345	2.62517	0.298
2.79213	0.289	--	--	--	--	2.63125	0.299
2.79236	0.29	--	--	--	--	2.63539	0.3
2.79961	0.291	--	--	--	--	2.63653	0.301
2.8007	0.292	--	--	--	--	2.6371	0.302
2.79987	0.293	--	--	--	--	2.6371	0.303
2.80334	0.294	--	--	--	--	2.63809	0.304
2.80346	0.295	--	--	--	--	2.63866	0.305
2.8023	0.296	--	--	--	--	2.63922	0.306
2.80192	0.297	--	--	--	--	2.64049	0.307
2.80103	0.298	--	--	--	--	2.6476	0.308
2.80441	0.299	--	--	--	--	2.6494	0.309
2.80691	0.3	--	--	--	--	2.64995	0.31
2.80648	0.301	--	--	--	--	2.65009	0.311
2.80986	0.302	--	--	--	--	2.65009	0.312
2.81424	0.303	--	--	--	--	2.65064	0.313
2.81459	0.304	--	--	--	--	2.6516	0.314
2.81945	0.305	--	--	--	--	2.65201	0.315
2.82197	0.306	--	--	--	--	2.65379	0.316
2.82054	0.307	--	--	--	--	2.66695	0.317
2.82085	0.308	--	--	--	--	2.67195	0.318
2.82312	0.309	--	--	--	--	2.67195	0.319
2.82305	0.31	--	--	--	--	2.67117	0.32
2.82207	0.311	--	--	--	--	2.67117	0.321
2.8229	0.312	--	--	--	--	2.67195	0.322
2.8302	0.313	--	--	--	--	2.67208	0.323
2.82963	0.314	--	--	--	--	2.6743	0.324
2.82898	0.315	--	--	--	--	2.68102	0.325
2.82818	0.316	--	--	--	--	2.68179	0.326
2.82737	0.317	--	--	--	--	2.68153	0.327
2.8309	0.318	--	--	--	--	2.68293	0.328
2.83919	0.319	--	--	--	--	2.68319	0.329
2.83888	0.32	--	--	--	--	2.68357	0.33
2.83829	0.321	--	--	--	--	2.68408	0.331
2.83762	0.322	--	--	--	--	2.68434	0.332
2.84022	0.323	--	--	--	--	2.68472	0.333
2.84793	0.324	--	--	--	--	2.68522	0.334
2.84927	0.325	--	--	--	--	2.68573	0.335
2.84785	0.326	--	--	--	--	2.68624	0.336
2.84652	0.327	--	--	--	--	2.68662	0.337
2.84927	0.328	--	--	--	--	2.69625	0.338
2.85021	0.329	--	--	--	--	2.69896	0.339
2.84964	0.33	--	--	--	--	2.69958	0.34
2.8544	0.331	--	--	--	--	2.69933	0.341
2.85682	0.332	--	--	--	--	2.69946	0.342
2.85545	0.333	--	--	--	--	2.70007	0.343
2.85413	0.334	--	--	--	--	2.7019	0.344
2.85266	0.335	--	--	--	--	2.71192	0.345
2.85433	0.336	--	--	--	--	--	--
2.86335	0.337	--	--	--	--	--	--
2.86217	0.338	--	--	--	--	--	--
2.86025	0.339	--	--	--	--	--	--
2.86524	0.34	--	--	--	--	--	--
2.86691	0.341	--	--	--	--	--	--
2.86548	0.342	--	--	--	--	--	--
2.86616	0.343	--	--	--	--	--	--
2.86894	0.344	--	--	--	--	--	--
2.87119	0.345	--	--	--	--	--	--
--	--	--	--	--	--	--	--
--	--	--	--	--	--	--	--
--	--	--	--	--	--	--	--
--	--	--	--	--	--	--	--
--	--	--	--	--	--	--	--
--	--	--	--	--	--	--	--
--	--	--	--	--	--	--	--
--	--	--	--	--	--	--	--
--	--	--	--	--	--	--	--
--	--	--	--	--	--	--	--
--	--	--	--	--	--	--	--
--	--	--	--	--	--	--	--
--	--	--	--	--	--	--	--
--	--	--	--	--	--	--	--
--	--	--	--	--	--	--	--
--	--	--	--	--	--	--	--
--	--	--	--	--	--	--	--
--	--	--	--	--	--	--	--
--	--	--	--	--	--	--	--
--	--	--	--	--	--	--	--
--	--	--	--	--	--	--	--
--	--	--	--	--	--	--	--
--	--	--	--	--	--	--	--
--	--	--	--	--	--	--	--
--	--	--	--	--	--	--	--
--	--	--	--	--	--	--	--
--	--	--	--	--	--	--	--
--	--	--	--	--	--	--	--
--	--	--	--	--	--	--	--
--	--	--	--	--	--	--	--
--	--	--	--	--	--	--	--
--	--	--	--	--	--	--	--
--	--	--	--	--	--	--	--
--	--	--	--	--	--	--	--
--	--	--	--	--	--	--	--
--	--	--	--	--	--	--	--
--	--	--	--	--	--	--	--
--	--	--	--	--	--	--	--
--	--	--	--	--	--	--	--
--	--	--	--	--	--	--	--
--	--	--	--	--	--	--	--
--	--	--	--	--	--	--	--
--	--	--	--	--	--	--	--
--	--	--	--	--	--	--	--
--	--	--	--	--	--	--	--
--	--	--	--	--	--	--	--
--	--	--	--	--	--	--	--
--	--	--	--	--	--	--	--
--	--	--	--	--	--	--	--
--	--	--	--	--	--	--	--
--	--	--	--	--	--	--	--
--	--	--	--	--	--	--	--
--	--	--	--	--	--	--	--
--	--	--	--	--	--	--	--
--	--	--	--	--	--	--	--
--	--	--	--	--	--	--	--
--	--	--	--	--	--	--	--
--	--	--	--	--	--	--	--
--	--	--	--	--	--	--	--
--	--	--	--	--	--	--	--
--	--	--	--	--	--	--	--
--	--	--	--	--	--	--	--
--	--	--	--	--	--	--	--
--	--	--	--	--	--	--	--
--	--	--	--	--	--	--	--
--	--	--	--	--	--	--	--
--	--	--	--	--	--	--	--
--	--	--	--	--	--	--	--
--	--	--	--	--	--	--	--
--	--	--	--	--	--	--	--
--	--	--	--	--	--	--	--
--	--	--	--	--	--	--	--
--	--	--	--	--	--	--	--
--	--	--	--	--	--	--	--
--	--	--	--	--	--	--	--
--	--	--	--	--	--	--	--
--	--	--	--	--	--	--	--
--	--	--	--	--	--	--	--
--	--	--	--	--	--	--	--
--	--	--	--	--	--	--	--
--	--	--	--	--	--	--	--
--	--	--	--	--	--	--	--
--	--	--	--	--	--	--	--
--	--	--	--	--	--	--	--
--	--	--	--	--	--	--	--
--	--	--	--	--	--	--	--
--	--	--	--	--	--	--	--
--	--	--	--	--	--	--	--
--	--	--	--	--	--	--	--
--	--	--	--	--	--	--	--
--	--	--	--	--	--	--	--
--	--	--	--	--	--	--	--
--	--	--	--	--	--	--	--
--	--	--	--	--	--	--	--
--	--	--	--	--	--	--	--
--	--	--	--	--	--	--	--
--	--	--	--	--	--	--	--
--	--	--	--	--	--	--	--
--	--	--	--	--	--	--	--
--	--	--	--	--	--	--	--
--	--	--	--	--	--	--	--
--	--	--	--	--	--	--	--
--	--	--	--	--	--	--	--
--	--	--	--	--	--	--	--
--	--	--	--	--	--	--	--
--	--	--	--	--	--	--	--
--	--	--	--	--	--	--	--
--	--	--	--	--	--	--	--
--	--	--	--	--	--	--	--
--	--	--	--	--	--	--	--
--	--	--	--	--	--	--	--
--	--	--	--	--	--	--	--
--	--	--	--	--	--	--	--
--	--	--	--	--	--	--	--
--	--	--	--	--	--	--	--
--	--	--	--	--	--	--	--
--	--	--	--	--	--	--	--
--	--	--	--	--	--	--	--
--	--	--	--	--	--	--	--
--	--	--	--	--	--	--	--
--	--	--	--	--	--	--	--
--	--	--	--	--	--	--	--
--	--	--	--	--	--	--	--
--	--	--	--	--	--	--	--
--	--	--	--	--	--	--	--
--	--	--	--	--	--	--	--
--	--	--	--	--	--	--	--
--	--	--	--	--	--	--	--
--	--	--	--	--	--	--	--
--	--	--	--	--	--	--	--
--	--	--	--	--	--	--	--
--	--	--	--	--	--	--	--
--	--	--	--	--	--	--	--
--	--	--	--	--	--	--	--
--	--	--	--	--	--	--	--
--	--	--	--	--	--	--	--
--	--	--	--	--	--	--	--
--	--	--	--	--	--	--	--
--	--	--	--	--	--	--	--
--	--	--	--	--	--	--	--
--	--	--	--	--	--	--	--
--	--	--	--	--	--	--	--
--	--	--	--	--	--	--	--
--	--	--	--	--	--	--	--
--	--	--	--	--	--	--	--
--	--	--	--	--	--	--	--
--	--	--	--	--	--	--	--
--	--	--	--	--	--	--	--
--	--	--	--	--	--	--	--
--	--	--	--	--	--	--	--
--	--	--	--	--	--	--	--
--	--	--	--	--	--	--	--
--	--	--	--	--	--	--	--
--	--	--	--	--	--	--	--
--	--	--	--	--	--	--	--
--	--	--	--	--	--	--	--
--	--	--	--	--	--	--	--
--	--	--	--	--	--	--	--
--	--	--	--	--	--	--	--
--	--	--	--	--	--	--	--
--	--	--	--	--	--	--	--
--	--	--	--	--	--	--	--
--	--	--	--	--	--	--	--
--	--	--	--	--	--	--	--
--	--	--	--	--	--	--	--
--	--	--	--	--	--	--	--
--	--	--	--	--	--	--	--
--	--	--	--	--	--	--	--
--	--	--	--	--	--	--	--
--	--	--	--	--	--	--	--
--	--	--	--	--	--	--	--
--	--	--	--	--	--	--	--
--	--	--	--	--	--	--	--
--	--	--	--	--	--	--	--
--	--	--	--	--	--	--	--
--	--	--	--	--	--	--	--
--	--	--	--	--	--	--	--
--	--	--	--	--	--	--	--
--	--	--	--	--	--	--	--
--	--	--	--	--	--	--	--
--	--	--	--	--	--	--	--
--	--	--	--	--	--	--	--
--	--	--	--	--	--	--	--
--	--	--	--	--	--	--	--
--	--	--	--	--	--	--	--
--	--	--	--	--	--	--	--
--	--	--	--	--	--	--	--
--	--	--	--	--	--	--	--
--	--	--	--	--	--	--	--
--	--	--	--	--	--	--	--
--	--	--	--	--	--	--	--
--	--	--	--	--	--	--	--
--	--	--	--	--	--	--	--
--	--	--	--	--	--	--	--
--	--	--	--	--	--	--	--
--	--	--	--	--	--	--	--
--	--	--	--	--	--	--	--
--	--	--	--	--	--	--	--
--	--	--	--	--	--	--	--
--	--	--	--	--	--	--	--
--	--	--	--	--	--	--	--
--	--	--	--	--	--	--	--
--	--	--	--	--	--	--	--
--	--	--	--	--	--	--	--
--	--	--	--	--	--	--	--
--	--	--	--	--	--	--	--
--	--	--	--	--	--	--	--
--	--	--	--	--	--	--	--
--	--	--	--	--	--	--	--
--	--	--	--	--	--	--	--
--	--	--	--	--	--	--	--
--	--	--	--	--	--	--	--
--	--	--	--	--	--	--	--
--	--	--	--	--	--	--	--
--	--	--	--	--	--	--	--
--	--	--	--	--	--	--	--
--	--	--	--	--	--	--	--
--	--	--	--	--	--	--	--
--	--	--	--	--	--	--	--
--	--	--	--	--	--	--	--
--	--	--	--	--	--	--	--
--	--	--	--	--	--	--	--
--	--	--	--	--	--	--	--
--	--	--	--	--	--	--	--
--	--	--	--	--	--	--	--
--	--	--	--	--	--	--	--
--	--	--	--	--	--	--	--
--	--	--	--	--	--	--	--
--	--	--	--	--	--	--	--
--	--	--	--	--	--	--	--
--	--	--	--	--	--	--	--
--	--	--	--	--	--	--	--
--	--	--	--	--	--	--	--
--	--	--	--	--	--	--	--
--	--	--	--	--	--	--	--
--	--	--	--	--	--	--	--
--	--	--	--	--	--	--	--
--	--	--	--	--	--	--	--
--	--	--	--	--	--	--	--
--	--	--	--	--	--	--	--
--	--	--	--	--	--	--	--
--	--	--	--	--	--	--	--
--	--	--	--	--	--	--	--
--	--	--	--	--	--	--	--
--	--	--	--	--	--	--	--
--	--	--	--	--	--	--	--
--	--	--	--	--	--	--	--
--	--	--	--	--	--	--	--
--	--	--	--	--	--	--	--
--	--	--	--	--	--	--	--
--	--	--	--	--	--	--	--
--	--	--	--	--	--	--	--
--	--	--	--	--	--	--	--
--	--	--	--	--	--	--	--
--	--	--	--	--	--	--	--
--	--	--	--	--	--	--	--
--	--	--	--	--	--	--	--
--	--	--	--	--	--	--	--
--	--	--	--	--	--	--	--
--	--	--	--	--	--	--	--
--	--	--	--	--	--	--	--
--	--	--	--	--	--	--	--
--	--	--	--	--	--	--	--
--	--	--	--	--	--	--	--
--	--	--	--	--	--	--	--
--	--	--	--	--	--	--	--
--	--	--	--	--	--	--	--
--	--	--	--	--	--	--	--
--	--	--	--	--	--	--	--
--	--	--	--	--	--	--	--
--	--	--	--	--	--	--	--
--	--	--	--	--	--	--	--
--	--	--	--	--	--	--	--
--	--	--	--	--	--	--	--
--	--	--	--	--	--	--	--
--	--	--	--	--	--	--	--
--	--	--	--	--	--	--	--
--	--	--	--	--	--	--	--
--	--	--	--	--	--	--	--
--	--	--	--	--	--	--	--
--	--	--	--	--	--	--	--
--	--	--	--	--	--	--	--
--	--	--	--	--	--	--	--
--	--	--	--	--	--	--	--
--	--	--	--	--	--	--	--
--	--	--	--	--	--	--	--
--	--	--	--	--	--	--	--
--	--	--	--	--	--	--	--
--	--	--	--	--	--	--	--
--	--	--	--	--	--	--	--
--	--	--	--	--	--	--	--
--	--	--	--	--	--	--	--
--	--	--	--	--	--	--	--
--	--	--	--	--	--	--	--
--	--	--	--	--	--	--	--
--	--	--	--	--	--	--	--
--	--	--	--	--	--	--	--
--	--	--	--	--	--	--	--
--	--	--	--	--	--	--	--
--	--	--	--	--	--	--	--
--	--	--	--	--	--	--	--
--	--	--	--	--	--	--	--
--	--	--	--	--	--	--	--
--	--	--	--	--	--	--	--
--	--	--	--	--	--	--	--
--	--	--	--	--	--	--	--
--	--	--	--	--	--	--	--
--	--	--	--	--	--	--	--
--	--	--	--	--	--	--	--
--	--	--	--	--	--	--	--
--	--	--	--	--	--	--	--
--	--	--	--	--	--	--	--
--	--	--	--	--	--	--	--
--	--	--	--	--	--	--	--
--	--	--	--	--	--	--	--
--	--	--	--	--	--	--	--
--	--	--	--	--	--	--	--
--	--	--	--	--	--	--	--
--	--	--	--	--	--	--	--
--	--	--	--	--	--	--	--
--	--	--	--	--	--	--	--
--	--	--	--	--	--	--	--
--	--	--	--	--	--	--	--
--	--	--	--	--	--	--	--
--	--	--	--	--	--	--	--
--	--	--	--	--	--	--	--
--	--	--	--	--	--	--	--
--	--	--	--	--	--	--	--
--	--	--	--	--	--	--	--
--	--	--	--	--	--	--	--
--	--	--	--	--	--	--	--
--	--	--	--	--	--	--	--
--	--	--	--	--	--	--	--
--	--	--	--	--	--	--	--
--	--	--	--	--	--	--	--
--	--	--	--	--	--	--	--
--	--	--	--	--	--	--	--
--	--	--	--	--	--	--	--
--	--	--	--	--	--	--	--
--	--	--	--	--	--	--	--
--	--	--	--	--	--	--	--
--	--	--	--	--	--	--	--
--	--	--	--	--	--	--	--
--	--	--	--	--	--	--	--
--	--	--	--	--	--	--	--
--	--	--	--	--	--	--	--
--	--	--	--	--	--	--	--
--	--	--	--	--	--	--	--
--	--	--	--	--	--	--	--
--	--	--	--	--	--	--	--
--	--	--	--	--	--	--	--
--	--	--	--	--	--	--	--
--	--	--	--	--	--	--	--
--	--	--	--	--	--	--	--
--	--	--	--	--	--	--	--
--	--	--	--	--	--	--	--
--	--	--	--	--	--	--	--
--	--	--	--	--	--	--	--
--	--	--	--	--	--	--	--
--	--	--	--	--	--	--	--
--	--	--	--	--	--	--	--
--	--	--	--	--	--	--	--
--	--	--	--	--	--	--	--
--	--	--	--	--	--	--	--
--	--	--	--	--	--	--	--
--	--	--	--	--	--	--	--
--	--	--	--	--	--	--	--
--	--	--	--	--	--	--	--
--	--	--	--	--	--	--	--
--	--	--	--	--	--	--	--
--	--	--	--	--	--	--	--
--	--	--	--	--	--	--	--
--	--	--	--	--	--	--	--
--	--	--	--	--	--	--	--
--	--	--	--	--	--	--	--
--	--	--	--	--	--	--	--
--	--	--	--	--	--	--	--
--	--	--	--	--	--	--	--
--	--	--	--	--	--	--	--
--	--	--	--	--	--	--	--
--	--	--	--	--	--	--	--
--	--	--	--	--	--	--	--
--	--	--	--	--	--	--	--
--	--	--	--	--	--	--	--
--	--	--	--	--	--	--	--
--	--	--	--	--	--	--	--
--	--	--	--	--	--	--	--
--	--	--	--	--	--	--	--
--	--	--	--	--	--	--	--
--	--	--	--	--	--	--	--
--	--	--	--	--	--	--	--
--	--	--	--	--	--	--	--
--	--	--	--	--	--	--	--
--	--	--	--	--	--	--	--
--	--	--	--	--	--	--	--
--	--	--	--	--	--	--	--
--	--	--	--	--	--	--	--
--	--	--	--	--	--	--	--
--	--	--	--	--	--	--	--
--	--	--	--	--	--	--	--
--	--	--	--	--	--	--	--
--	--	--	--	--	--	--	--
--	--	--	--	--	--	--	--
--	--	--	--	--	--	--	--
--	--	--	--	--	--	--	--
--	--	--	--	--	--	--	--
--	--	--	--	--	--	--	--
--	--	--	--	--	--	--	--
--	--	--	--	--	--	--	--
--	--	--	--	--	--	--	--
--	--	--	--	--	--	--	--
--	--	--	--	--	--	--	--
--	--	--	--	--	--	--	--
--	--	--	--	--	--	--	--
--	--	--	--	--	--	--	--
--	--	--	--	--	--	--	--
--	--	--	--	--	--	--	--
--	--	--	--	--	--	--	--
--	--	--	--	--	--	--	--
--	--	--	--	--	--	--	--
--	--	--	--	--	--	--	--
--	--	--	--	--	--	--	--
--	--	--	--	--	--	--	--
--	--	--	--	--	--	--	--
--	--	--	--	--	--	--	--
--	--	--	--	--	--	--	--
--	--	--	--	--	--	--	--
--	--	--	--	--	--	--	--
--	--	--	--	--	--	--	--
--	--	--	--	--	--	--	--
--	--	--	--	--	--	--	--
--	--	--	--	--	--	--	--
--	--	--	--	--	--	--	--
--	--	--	--	--	--	--	--
--	--	--	--	--	--	--	--
--	--	--	--	--	--	--	--
--	--	--	--	--	--	--	--
--	--	--	--	--	--	--	--
--	--	--	--	--	--	--	--
--	--	--	--	--	--	--	--
--	--	--	--	--	--	--	--
--	--	--	--	--	--	--	--
--	--	--	--	--	--	--	--
--	--	--	--	--	--	--	--
--	--	--	--	--	--	--	--
--	--	--	--	--	--	--	--
--	--			--	--	--	--
--	--			--	--	--	--
--	--			--	--	--	--
--	--			--	--	--	--
--	--			--	--	--	--
--	--			--	--	--	--
--	--			--	--	--	--
--	--
--	--
--	--

## Sheet: Fig. 3c
overpotential / Mv	Tafel slopes / mV dec-1
9.8	24	Rh-NA/RhO2
15	38	PdCoO2
38	36	Pt1/OLC
18	24	Pt-GT-1
13.5	30	Ru@C2N
32	28	Pt-SAs/TMDs
46	32	RuIr-NC
14	31.7	Rh2P
20	29	Au-Rh
33	35	a-RuTe2 NPRs
19	26	RuCu NPs
--	--
--	--
--	--
--	--
--	--
--	--
--	--
--	--
--	--
--	--
--	--
--

## Sheet: Fig. 3d
1	4634	Rh-NA/RhO2
2	66.8	Rutile-RhO2
3	601	C-Rh/C
4	1502	Pt/C

## Sheet: Fig. 3e
Rh-NA/RhO2		Rutile-RhO2		C-Rh/C		Pt/C
0.000222222	-0.02702	0.000222222	-0.09718	0.002	-0.09639	0.00667	-0.08244
0.000444444	-0.02997	0.000444444	-0.10764	0.00222	-0.09673	0.00689	-0.08259
0.000666667	-0.03034	0.000666667	-0.10892	0.00244	-0.09709	0.00711	-0.08269
0.000888889	-0.03047	0.000888889	-0.10974	0.00267	-0.09749	0.00733	-0.08272
0.00111	-0.03053	0.00111	-0.11038	0.00289	-0.0979	0.00756	-0.08296
0.00133	-0.03052	0.00133	-0.11092	0.00311	-0.09834	0.00778	-0.08317
0.00156	-0.03054	0.00156	-0.11137	0.00333	-0.09867	0.008	-0.08319
0.00178	-0.03053	0.00178	-0.11175	0.00356	-0.09901	0.00822	-0.08328
0.002	-0.03061	0.002	-0.11209	0.00378	-0.09905	0.00844	-0.08333
0.00222	-0.03064	0.00222	-0.11239	0.004	-0.09914	0.00867	-0.08343
0.00244	-0.03068	0.00244	-0.11262	0.00422	-0.09952	0.00889	-0.08359
0.00267	-0.03062	0.00267	-0.11283	0.00444	-0.09984	0.00911	-0.0837
0.00289	-0.03063	0.00289	-0.11304	0.00467	-0.10015	0.00933	-0.08375
0.00311	-0.03064	0.00311	-0.1132	0.00489	-0.10049	0.00956	-0.08384
0.00333	-0.03071	0.00333	-0.11338	0.00511	-0.10078	0.00978	-0.08397
0.00356	-0.03071	0.00356	-0.11353	0.00533	-0.10091	0.01	-0.08404
0.00378	-0.03068	0.00378	-0.11368	0.00556	-0.10111	0.01022	-0.08412
0.004	-0.03066	0.004	-0.11382	0.00578	-0.10126	0.01044	-0.0842
0.00422	-0.0306	0.00422	-0.11394	0.006	-0.10143	0.01067	-0.08423
0.00444	-0.0306	0.00444	-0.11408	0.00622	-0.10161	0.01089	-0.08436
0.00467	-0.03063	0.00467	-0.11418	0.00644	-0.10178	0.01111	-0.08447
0.00489	-0.03062	0.00489	-0.11429	0.00667	-0.10198	0.01133	-0.08453
0.00511	-0.03057	0.00511	-0.11443	0.00689	-0.10206	0.01156	-0.08454
0.00533	-0.03057	0.00533	-0.11455	0.00711	-0.10226	0.01178	-0.08464
0.00556	-0.03059	0.00556	-0.11466	0.00733	-0.10245	0.012	-0.08476
0.00578	-0.03052	0.00578	-0.11478	0.00756	-0.10262	0.01222	-0.08485
0.006	-0.0305	0.006	-0.11487	0.00778	-0.10273	0.01244	-0.08483
0.00622	-0.03052	0.00622	-0.11497	0.008	-0.10289	0.01267	-0.08489
0.00644	-0.03051	0.00644	-0.11507	0.00822	-0.10299	0.01289	-0.08498
0.00667	-0.03054	0.00667	-0.11516	0.00844	-0.10314	0.01311	-0.08507
0.00689	-0.0305	0.00689	-0.11528	0.00867	-0.10332	0.01333	-0.08519
0.00711	-0.03052	0.00711	-0.11536	0.00889	-0.10338	0.01356	-0.08527
0.00733	-0.03054	0.00733	-0.11545	0.00911	-0.10342	0.01378	-0.08533
0.00756	-0.03048	0.00756	-0.11555	0.00933	-0.10354	0.014	-0.08538
0.00778	-0.03048	0.00778	-0.11563	0.00956	-0.10359	0.01422	-0.0853
0.008	-0.03053	0.008	-0.11572	0.00978	-0.10363	0.01444	-0.08536
0.00822	-0.03054	0.00822	-0.11581	0.01	-0.10376	0.01467	-0.08555
0.00844	-0.03055	0.00844	-0.11587	0.01022	-0.10379	0.01489	-0.08567
0.00867	-0.03051	0.00867	-0.11594	0.01044	-0.10388	0.01511	-0.08565
0.00889	-0.03052	0.00889	-0.11602	0.01067	-0.10391	0.01533	-0.08568
0.00911	-0.03048	0.00911	-0.11609	0.01089	-0.10396	0.01556	-0.08571
0.00933	-0.03052	0.00933	-0.11617	0.01111	-0.10399	0.01578	-0.08569
0.00956	-0.0305	0.00956	-0.11622	0.01133	-0.104	0.016	-0.08588
0.00978	-0.03051	0.00978	-0.1163	0.01156	-0.10413	0.01622	-0.0859
0.01	-0.03051	0.01	-0.11636	0.01178	-0.10419	0.01644	-0.08585
0.01022	-0.03052	0.01022	-0.11642	0.012	-0.10423	0.01667	-0.08601
0.01044	-0.03045	0.01044	-0.1165	0.01222	-0.10427	0.01689	-0.08609
0.01067	-0.03043	0.01067	-0.11656	0.01244	-0.1043	0.01711	-0.08602
0.01089	-0.0305	0.01089	-0.11658	0.01267	-0.10434	0.01733	-0.08612
0.01111	-0.03052	0.01111	-0.11665	0.01289	-0.10435	0.01756	-0.0862
0.01133	-0.0305	0.01133	-0.11672	0.01311	-0.10438	0.01778	-0.0863
0.01156	-0.03047	0.01156	-0.11678	0.01333	-0.10441	0.018	-0.08629
0.01178	-0.03044	0.01178	-0.11684	0.01356	-0.10452	0.01822	-0.08629
0.012	-0.03042	0.012	-0.11688	0.01378	-0.10437	0.01844	-0.08627
0.01222	-0.03042	0.01222	-0.11691	0.014	-0.10294	0.01867	-0.08631
0.01244	-0.03044	0.01244	-0.11697	0.01422	-0.10295	0.01889	-0.08647
0.01267	-0.0304	0.01267	-0.11701	0.01444	-0.10296	0.01911	-0.08653
0.01289	-0.03045	0.01289	-0.11707	0.01467	-0.10306	0.01933	-0.08663
0.01311	-0.03044	0.01311	-0.1171	0.01489	-0.10312	0.01956	-0.08664
0.01333	-0.03045	0.01333	-0.11716	0.01511	-0.1033	0.01978	-0.08664
0.01356	-0.03042	0.01356	-0.11722	0.01533	-0.10343	0.02	-0.08669
0.01378	-0.03041	0.01378	-0.11726	0.01556	-0.10346	0.02022	-0.08671
0.014	-0.03045	0.014	-0.11731	0.01578	-0.10365	0.02044	-0.08675
0.01422	-0.03045	0.01422	-0.11737	0.016	-0.10377	0.02067	-0.0868
0.01444	-0.03038	0.01444	-0.11742	0.01622	-0.10364	0.02089	-0.08684
0.01467	-0.03044	0.01467	-0.11746	0.01644	-0.10369	0.02111	-0.08689
0.01489	-0.03041	0.01489	-0.11751	0.01667	-0.10382	0.02133	-0.08698
0.01511	-0.03042	0.01511	-0.11756	0.01689	-0.10386	0.02156	-0.08703
0.01533	-0.03033	0.01533	-0.11761	0.01711	-0.1039	0.02178	-0.08714
0.01556	-0.03035	0.01556	-0.11765	0.01733	-0.104	0.022	-0.08717
0.01578	-0.03035	0.01578	-0.11769	0.01756	-0.104	0.02222	-0.08706
0.016	-0.03035	0.016	-0.11775	0.01778	-0.10407	0.02244	-0.08707
0.01622	-0.03034	0.01622	-0.11779	0.018	-0.10423	0.02267	-0.08725
0.01644	-0.0304	0.01644	-0.11783	0.01822	-0.10429	0.02289	-0.08727
0.01667	-0.03036	0.01667	-0.11785	0.01844	-0.10438	0.02311	-0.08732
0.01689	-0.03033	0.01689	-0.11788	0.01867	-0.10409	0.02333	-0.08727
0.01711	-0.03034	0.01711	-0.11792	0.01889	-0.10419	0.02356	-0.08739
0.01733	-0.03032	0.01733	-0.11798	0.01911	-0.10423	0.02378	-0.08742
0.01756	-0.03033	0.01756	-0.11802	0.01933	-0.10427	0.024	-0.08742
0.01778	-0.03024	0.01778	-0.11806	0.01956	-0.10439	0.02422	-0.08741
0.018	-0.03025	0.018	-0.1181	0.01978	-0.10449	0.02444	-0.08745
0.01822	-0.03025	0.01822	-0.11813	0.02	-0.10446	0.02467	-0.08736
0.01844	-0.03026	0.01844	-0.11816	0.02022	-0.10455	0.02489	-0.08751
0.01867	-0.03023	0.01867	-0.11821	0.02044	-0.10467	0.02511	-0.08763
0.01889	-0.03025	0.01889	-0.11824	0.02067	-0.10475	0.02533	-0.08762
0.01911	-0.03026	0.01911	-0.1183	0.02089	-0.10481	0.02556	-0.08769
0.01933	-0.0303	0.01933	-0.11833	0.02111	-0.10474	0.02578	-0.08764
0.01956	-0.0303	0.01956	-0.11835	0.02133	-0.10482	0.026	-0.08773
0.01978	-0.03028	0.01978	-0.11837	0.02156	-0.10492	0.02622	-0.08778
0.02	-0.03029	0.02	-0.11837	0.02178	-0.10497	0.02644	-0.08784
0.02022	-0.03029	0.02022	-0.11845	0.022	-0.10507	0.02667	-0.08786
0.02044	-0.0303	0.02044	-0.11846	0.02222	-0.10513	0.02689	-0.08785
0.02067	-0.03032	0.02067	-0.11847	0.02244	-0.10508	0.02711	-0.08781
0.02089	-0.03033	0.02089	-0.11851	0.02267	-0.10515	0.02733	-0.08787
0.02111	-0.0303	0.02111	-0.11855	0.02289	-0.10521	0.02756	-0.08792
0.02133	-0.03034	0.02133	-0.11858	0.02311	-0.10538	0.02778	-0.08791
0.02156	-0.03033	0.02156	-0.1186	0.02333	-0.10534	0.028	-0.08798
0.02178	-0.03029	0.02178	-0.11864	0.02356	-0.1052	0.02822	-0.088
0.022	-0.0303	0.022	-0.11865	0.02378	-0.10535	0.02844	-0.08812
0.02222	-0.03027	0.02222	-0.11871	0.024	-0.10533	0.02867	-0.0882
0.02244	-0.03029	0.02244	-0.11872	0.02422	-0.1053	0.02889	-0.08817
0.02267	-0.03029	0.02267	-0.11876	0.02444	-0.10546	0.02911	-0.08789
0.02289	-0.03026	0.02289	-0.11882	0.02467	-0.1055	0.02933	-0.08796
0.02311	-0.03024	0.02311	-0.11885	0.02489	-0.10556	0.02956	-0.08812
0.02333	-0.03028	0.02333	-0.11885	0.02511	-0.10552	0.02978	-0.08815
0.02356	-0.03031	0.02356	-0.1189	0.02533	-0.10551	0.03	-0.08821
0.02378	-0.03026	0.02378	-0.11896	0.02556	-0.10556	0.03022	-0.08825
0.024	-0.03022	0.024	-0.11898	0.02578	-0.10558	0.03044	-0.0883
0.02422	-0.03027	0.02422	-0.119	0.026	-0.10561	0.03067	-0.08835
0.02444	-0.03033	0.02444	-0.11903	0.02622	-0.10575	0.03089	-0.08826
0.02467	-0.03031	0.02467	-0.11905	0.02644	-0.10587	0.03111	-0.08828
0.02489	-0.03029	0.02489	-0.11905	0.02667	-0.10555	0.03133	-0.08836
0.02511	-0.03028	0.02511	-0.11911	0.02689	-0.10546	0.03156	-0.08846
0.02533	-0.03024	0.02533	-0.11913	0.02711	-0.10551	0.03178	-0.0885
0.02556	-0.03023	0.02556	-0.11917	0.02733	-0.10564	0.032	-0.0884
0.02578	-0.03023	0.02578	-0.11918	0.02756	-0.10576	0.03222	-0.08841
0.026	-0.03024	0.026	-0.11924	0.02778	-0.10594	0.03244	-0.08851
0.02622	-0.03018	0.02622	-0.11926	0.028	-0.10614	0.03267	-0.08856
0.02644	-0.03017	0.02644	-0.1193	0.02822	-0.10623	0.03289	-0.08868
0.02667	-0.03021	0.02667	-0.11932	0.02844	-0.10585	0.03311	-0.08863
0.02689	-0.03027	0.02689	-0.11934	0.02867	-0.10581	0.03333	-0.08863
0.02711	-0.03028	0.02711	-0.11937	0.02889	-0.10598	0.03356	-0.08869
0.02733	-0.03026	0.02733	-0.11941	0.02911	-0.10585	0.03378	-0.08865
0.02756	-0.03022	0.02756	-0.11945	0.02933	-0.1058	0.034	-0.08864
0.02778	-0.03022	0.02778	-0.11946	0.02956	-0.10588	0.03422	-0.08874
0.028	-0.03026	0.028	-0.11946	0.02978	-0.10601	0.03444	-0.08879
0.02822	-0.0302	0.02822	-0.11951	0.03	-0.10615	0.03467	-0.08881
0.02844	-0.0302	0.02844	-0.11953	0.03022	-0.1063	0.03489	-0.08882
0.02867	-0.0302	0.02867	-0.11957	0.03044	-0.10624	0.03511	-0.08882
0.02889	-0.03025	0.02889	-0.11958	0.03067	-0.10631	0.03533	-0.0889
0.02911	-0.03025	0.02911	-0.11962	0.03089	-0.10631	0.03556	-0.08891
0.02933	-0.03023	0.02933	-0.11964	0.03111	-0.10636	0.03578	-0.08892
0.02956	-0.03025	0.02956	-0.11963	0.03133	-0.10642	0.036	-0.08901
0.02978	-0.03025	0.02978	-0.11967	0.03156	-0.10647	0.03622	-0.08909
0.03	-0.03019	0.03	-0.11972	0.03178	-0.1065	0.03644	-0.08913
0.03022	-0.0302	0.03022	-0.11973	0.032	-0.10663	0.03667	-0.08907
0.03044	-0.03024	0.03044	-0.11978	0.03222	-0.10655	0.03689	-0.08898
0.03067	-0.03021	0.03067	-0.11981	0.03244	-0.10653	0.03711	-0.08905
0.03089	-0.03021	0.03089	-0.11985	0.03267	-0.10663	0.03733	-0.08904
0.03111	-0.03022	0.03111	-0.11989	0.03289	-0.10665	0.03756	-0.08916
0.03133	-0.03017	0.03133	-0.11993	0.03311	-0.10678	0.03778	-0.08907
0.03156	-0.03016	0.03156	-0.11997	0.03333	-0.10686	0.038	-0.08905
0.03178	-0.03019	0.03178	-0.12	0.03356	-0.10696	0.03822	-0.08927
0.032	-0.03015	0.032	-0.12003	0.03378	-0.10713	0.03844	-0.0893
0.03222	-0.03013	0.03222	-0.12004	0.034	-0.10741	0.03867	-0.08936
0.03244	-0.03018	0.03244	-0.12007	0.03422	-0.10728	0.03889	-0.08941
0.03267	-0.03019	0.03267	-0.1201	0.03444	-0.10741	0.03911	-0.08938
0.03289	-0.0302	0.03289	-0.12012	0.03467	-0.10756	0.03933	-0.08925
0.03311	-0.03017	0.03311	-0.12017	0.03489	-0.10767	0.03956	-0.08936
0.03333	-0.03017	0.03333	-0.12019	0.03511	-0.10774	0.03978	-0.08948
0.03356	-0.03019	0.03356	-0.1202	0.03533	-0.1078	0.04	-0.08944
0.03378	-0.03019	0.03378	-0.12023	0.03556	-0.10788	0.04022	-0.08948
0.034	-0.03025	0.034	-0.12027	0.03578	-0.10786	0.04044	-0.08947
0.03422	-0.03023	0.03422	-0.12031	0.036	-0.10792	0.04067	-0.08947
0.03444	-0.03028	0.03444	-0.12034	0.03622	-0.10789	0.04089	-0.08946
0.03467	-0.03023	0.03467	-0.12034	0.03644	-0.10732	0.04111	-0.08955
0.03489	-0.03021	0.03489	-0.12034	0.03667	-0.10739	0.04133	-0.08959
0.03511	-0.03021	0.03511	-0.12037	0.03689	-0.10756	0.04156	-0.08968
0.03533	-0.03023	0.03533	-0.12041	0.03711	-0.10774	0.04178	-0.08965
0.03556	-0.03016	0.03556	-0.12041	0.03733	-0.10757	0.042	-0.08956
0.03578	-0.03018	0.03578	-0.12041	0.03756	-0.10751	0.04222	-0.08955
0.036	-0.03015	0.036	-0.12045	0.03778	-0.10762	0.04244	-0.08958
0.03622	-0.03018	0.03622	-0.12049	0.038	-0.10778	0.04267	-0.08977
0.03644	-0.03019	0.03644	-0.12051	0.03822	-0.10789	0.04289	-0.08983
0.03667	-0.03022	0.03667	-0.12053	0.03844	-0.10785	0.04311	-0.08983
0.03689	-0.0302	0.03689	-0.12053	0.03867	-0.10789	0.04333	-0.08989
0.03711	-0.03022	0.03711	-0.12052	0.03889	-0.10791	0.04356	-0.08992
0.03733	-0.03013	0.03733	-0.12055	0.03911	-0.10779	0.04378	-0.0899
0.03756	-0.0302	0.03756	-0.12057	0.03933	-0.10743	0.044	-0.08996
0.03778	-0.03019	0.03778	-0.12058	0.03956	-0.10752	0.04422	-0.08995
0.038	-0.03018	0.038	-0.12061	0.03978	-0.10763	0.04444	-0.08992
0.03822	-0.0302	0.03822	-0.12063	0.04	-0.10767	0.04467	-0.08989
0.03844	-0.03015	0.03844	-0.12066	0.04022	-0.10785	0.04489	-0.08995
0.03867	-0.03013	0.03867	-0.12068	0.04044	-0.10798	0.04511	-0.09004
0.03889	-0.03015	0.03889	-0.1207	0.04067	-0.10808	0.04533	-0.09005
0.03911	-0.03012	0.03911	-0.12074	0.04089	-0.10814	0.04556	-0.09005
0.03933	-0.03013	0.03933	-0.12076	0.04111	-0.10818	0.04578	-0.09003
0.03956	-0.03018	0.03956	-0.12077	0.04133	-0.10823	0.046	-0.09007
0.03978	-0.03014	0.03978	-0.12078	0.04156	-0.10837	0.04622	-0.09028
0.04	-0.03011	0.04	-0.12081	0.04178	-0.10843	0.04644	-0.0903
0.04022	-0.03011	0.04022	-0.12081	0.042	-0.1085	0.04667	-0.09026
0.04044	-0.03017	0.04044	-0.12084	0.04222	-0.10858	0.04689	-0.09023
0.04067	-0.03015	0.04067	-0.12088	0.04244	-0.10866	0.04711	-0.09034
0.04089	-0.03011	0.04089	-0.12092	0.04267	-0.10868	0.04733	-0.0903
0.04111	-0.03012	0.04111	-0.12094	0.04289	-0.10877	0.04756	-0.09034
0.04133	-0.03008	0.04133	-0.12097	0.04311	-0.10872	0.04778	-0.09043
0.04156	-0.03006	0.04156	-0.121	0.04333	-0.1088	0.048	-0.09041
0.04178	-0.03009	0.04178	-0.12101	0.04356	-0.10896	0.04822	-0.09043
0.042	-0.03008	0.042	-0.12101	0.04378	-0.10911	0.04844	-0.09044
0.04222	-0.0301	0.04222	-0.12104	0.044	-0.10911	0.04867	-0.09046
0.04244	-0.0301	0.04244	-0.12105	0.04422	-0.10914	0.04889	-0.09037
0.04267	-0.03001	0.04267	-0.12108	0.04444	-0.10925	0.04911	-0.09041
0.04289	-0.03004	0.04289	-0.12107	0.04467	-0.10928	0.04933	-0.09051
0.04311	-0.03006	0.04311	-0.12109	0.04489	-0.10937	0.04956	-0.09068
0.04333	-0.0301	0.04333	-0.12114	0.04511	-0.10942	0.04978	-0.09059
0.04356	-0.03006	0.04356	-0.12117	0.04533	-0.10947	0.05	-0.0905
0.04378	-0.03003	0.04378	-0.12119	0.04556	-0.10959	0.05022	-0.09054
0.044	-0.03002	0.044	-0.12122	0.04578	-0.10975	0.05044	-0.0906
0.04422	-0.03005	0.04422	-0.12123	0.046	-0.10988	0.05067	-0.09068
0.04444	-0.02996	0.04444	-0.12125	0.04622	-0.10985	0.05089	-0.09057
0.04467	-0.03	0.04467	-0.12128	0.04644	-0.10992	0.05111	-0.09055
0.04489	-0.02998	0.04489	-0.1213	0.04667	-0.10996	0.05133	-0.0907
0.04511	-0.02998	0.04511	-0.12132	0.04689	-0.10907	0.05156	-0.09087
0.04533	-0.0299	0.04533	-0.12135	0.04711	-0.10894	0.05178	-0.09079
0.04556	-0.02997	0.04556	-0.12136	0.04733	-0.10907	0.052	-0.09082
0.04578	-0.02999	0.04578	-0.12138	0.04756	-0.10909	0.05222	-0.09082
0.046	-0.0299	0.046	-0.1214	0.04778	-0.10906	0.05244	-0.09084
0.04622	-0.02998	0.04622	-0.12145	0.048	-0.10915	0.05267	-0.09078
0.04644	-0.02994	0.04644	-0.12146	0.04822	-0.10916	0.05289	-0.09099
0.04667	-0.02991	0.04667	-0.12148	0.04844	-0.10918	0.05311	-0.09099
0.04689	-0.02994	0.04689	-0.1215	0.04867	-0.10928	0.05333	-0.09086
0.04711	-0.02996	0.04711	-0.12151	0.04889	-0.10937	0.05356	-0.09096
0.04733	-0.02994	0.04733	-0.12155	0.04911	-0.10932	0.05378	-0.09114
0.04756	-0.0299	0.04756	-0.12155	0.04933	-0.10923	0.054	-0.09107
0.04778	-0.02999	0.04778	-0.12159	0.04956	-0.10932	0.05422	-0.09098
0.048	-0.02995	0.048	-0.12162	0.04978	-0.10945	0.05444	-0.0911
0.04822	-0.02989	0.04822	-0.12161	0.05	-0.10943	0.05467	-0.091
0.04844	-0.03	0.04844	-0.12165	0.05022	-0.10942	0.05489	-0.09101
0.04867	-0.02999	0.04867	-0.12169	0.05044	-0.10947	0.05511	-0.09119
0.04889	-0.02998	0.04889	-0.12167	0.05067	-0.10948	0.05533	-0.09122
0.04911	-0.02994	0.04911	-0.12168	0.05089	-0.10954	0.05556	-0.09123
0.04933	-0.02997	0.04933	-0.12173	0.05111	-0.10954	0.05578	-0.09137
0.04956	-0.02998	0.04956	-0.12175	0.05133	-0.10937	0.056	-0.0913
0.04978	-0.02995	0.04978	-0.12175	0.05156	-0.10948	0.05622	-0.09113
0.05	-0.02998	0.05	-0.1218	0.05178	-0.1096	0.05644	-0.09114
0.05022	-0.02999	0.05022	-0.12183	0.052	-0.10967	0.05667	-0.09126
0.05044	-0.03009	0.05044	-0.12186	0.05222	-0.10967	0.05689	-0.09139
0.05067	-0.03005	0.05067	-0.12188	0.05244	-0.10973	0.05711	-0.09142
0.05089	-0.03007	0.05089	-0.12189	0.05267	-0.10983	0.05733	-0.09143
0.05111	-0.03	0.05111	-0.12193	0.05289	-0.11002	0.05756	-0.09137
0.05133	-0.02997	0.05133	-0.12195	0.05311	-0.10995	0.05778	-0.09124
0.05156	-0.02993	0.05156	-0.12196	0.05333	-0.11001	0.058	-0.0913
0.05178	-0.02998	0.05178	-0.12199	0.05356	-0.11003	0.05822	-0.09139
0.052	-0.03001	0.052	-0.12201	0.05378	-0.11001	0.05844	-0.09154
0.05222	-0.02997	0.05222	-0.12202	0.054	-0.11005	0.05867	-0.09152
0.05244	-0.02999	0.05244	-0.12204	0.05422	-0.11016	0.05889	-0.09152
0.05267	-0.03002	0.05267	-0.12207	0.05444	-0.11023	0.05911	-0.09159
0.05289	-0.0299	0.05289	-0.1221	0.05467	-0.11038	0.05933	-0.09163
0.05311	-0.0299	0.05311	-0.1221	0.05489	-0.11052	0.05956	-0.09162
0.05333	-0.02992	0.05333	-0.12212	0.05511	-0.11	0.05978	-0.09158
0.05356	-0.02993	0.05356	-0.12215	0.05533	-0.11018	0.06	-0.09161
0.05378	-0.0299	0.05378	-0.12218	0.05556	-0.11035	0.06022	-0.09153
0.054	-0.02989	0.054	-0.12219	0.05578	-0.11048	0.06044	-0.09169
0.05422	-0.02989	0.05422	-0.12222	0.056	-0.11057	0.06067	-0.09174
0.05444	-0.02983	0.05444	-0.12224	0.05622	-0.11072	0.06089	-0.09168
0.05467	-0.02985	0.05467	-0.12225	0.05644	-0.11087	0.06111	-0.09162
0.05489	-0.02982	0.05489	-0.12226	0.05667	-0.11104	0.06133	-0.09161
0.05511	-0.02986	0.05511	-0.12229	0.05689	-0.11111	0.06156	-0.09175
0.05533	-0.02994	0.05533	-0.12234	0.05711	-0.11116	0.06178	-0.09189
0.05556	-0.02995	0.05556	-0.12231	0.05733	-0.11067	0.062	-0.09187
0.05578	-0.0299	0.05578	-0.12231	0.05756	-0.11027	0.06222	-0.09184
0.056	-0.02986	0.056	-0.12232	0.05778	-0.11046	0.06244	-0.09182
0.05622	-0.02977	0.05622	-0.12237	0.058	-0.11058	0.06267	-0.09187
0.05644	-0.02976	0.05644	-0.12238	0.05822	-0.11067	0.06289	-0.09175
0.05667	-0.02983	0.05667	-0.12239	0.05844	-0.11087	0.06311	-0.09165
0.05689	-0.02987	0.05689	-0.12241	0.05867	-0.11108	0.06333	-0.0919
0.05711	-0.02987	0.05711	-0.12245	0.05889	-0.11107	0.06356	-0.09204
0.05733	-0.02982	0.05733	-0.12245	0.05911	-0.11121	0.06378	-0.09203
0.05756	-0.0298	0.05756	-0.12248	0.05933	-0.11138	0.064	-0.0921
0.05778	-0.02983	0.05778	-0.1225	0.05956	-0.11143	0.06422	-0.092
0.058	-0.02986	0.058	-0.12251	0.05978	-0.11147	0.06444	-0.092
0.05822	-0.02989	0.05822	-0.12253	0.06	-0.11166	0.06467	-0.09197
0.05844	-0.02982	0.05844	-0.12255	0.06022	-0.11157	0.06489	-0.09204
0.05867	-0.02977	0.05867	-0.12257	0.06044	-0.11166	0.06511	-0.09219
0.05889	-0.0298	0.05889	-0.12258	0.06067	-0.11169	0.06533	-0.09216
0.05911	-0.02984	0.05911	-0.1226	0.06089	-0.11171	0.06556	-0.09202
0.05933	-0.02982	0.05933	-0.12262	0.06111	-0.11174	0.06578	-0.09197
0.05956	-0.02986	0.05956	-0.12262	0.06133	-0.11183	0.066	-0.09216
0.05978	-0.02984	0.05978	-0.12265	0.06156	-0.11195	0.06622	-0.09226
0.06	-0.02978	0.06	-0.12266	0.06178	-0.11212	0.06644	-0.09219
0.06022	-0.0297	0.06022	-0.12268	0.062	-0.11213	0.06667	-0.09232
0.06044	-0.02972	0.06044	-0.12271	0.06222	-0.11224	0.06689	-0.09237
0.06067	-0.0298	0.06067	-0.12273	0.06244	-0.11232	0.06711	-0.09232
0.06089	-0.02979	0.06089	-0.12272	0.06267	-0.1124	0.06733	-0.09229
0.06111	-0.0298	0.06111	-0.12275	0.06289	-0.11244	0.06756	-0.09234
0.06133	-0.0297	0.06133	-0.12279	0.06311	-0.11244	0.06778	-0.09244
0.06156	-0.02971	0.06156	-0.12282	0.06333	-0.11254	0.068	-0.09226
0.06178	-0.02981	0.06178	-0.12282	0.06356	-0.11257	0.06822	-0.09224
0.062	-0.02979	0.062	-0.12282	0.06378	-0.11253	0.06844	-0.09235
0.06222	-0.02978	0.06222	-0.12284	0.064	-0.11264	0.06867	-0.09248
0.06244	-0.02974	0.06244	-0.12287	0.06422	-0.11173	0.06889	-0.0925
0.06267	-0.02974	0.06267	-0.12291	0.06444	-0.11172	0.06911	-0.09252
0.06289	-0.02981	0.06289	-0.12293	0.06467	-0.11185	0.06933	-0.09251
0.06311	-0.02977	0.06311	-0.12295	0.06489	-0.11185	0.06956	-0.09237
0.06333	-0.02981	0.06333	-0.12296	0.06511	-0.1119	0.06978	-0.09244
0.06356	-0.02978	0.06356	-0.12297	0.06533	-0.11188	0.07	-0.09251
0.06378	-0.02974	0.06378	-0.123	0.06556	-0.1119	0.07022	-0.09264
0.064	-0.02974	0.064	-0.12302	0.06578	-0.1119	0.07044	-0.09259
0.06422	-0.02974	0.06422	-0.12302	0.066	-0.11178	0.07067	-0.09251
0.06444	-0.02978	0.06444	-0.12306	0.06622	-0.11157	0.07089	-0.09258
0.06467	-0.02977	0.06467	-0.12309	0.06644	-0.11165	0.07111	-0.09261
0.06489	-0.02971	0.06489	-0.12308	0.06667	-0.11183	0.07133	-0.09267
0.06511	-0.0297	0.06511	-0.1231	0.06689	-0.11183	0.07156	-0.09262
0.06533	-0.02971	0.06533	-0.12312	0.06711	-0.1118	0.07178	-0.09262
0.06556	-0.02972	0.06556	-0.12314	0.06733	-0.11184	0.072	-0.09271
0.06578	-0.02977	0.06578	-0.12316	0.06756	-0.11193	0.07222	-0.09268
0.066	-0.0297	0.066	-0.12316	0.06778	-0.11207	0.07244	-0.09274
0.06622	-0.0297	0.06622	-0.12316	0.068	-0.11226	0.07267	-0.09271
0.06644	-0.02969	0.06644	-0.1232	0.06822	-0.11219	0.07289	-0.09273
0.06667	-0.02974	0.06667	-0.12322	0.06844	-0.11216	0.07311	-0.09281
0.06689	-0.02977	0.06689	-0.12323	0.06867	-0.11217	0.07333	-0.09294
0.06711	-0.02979	0.06711	-0.12324	0.06889	-0.11234	0.07356	-0.093
0.06733	-0.02975	0.06733	-0.12326	0.06911	-0.11234	0.07378	-0.093
0.06756	-0.0297	0.06756	-0.12327	0.06933	-0.11241	0.074	-0.09298
0.06778	-0.0297	0.06778	-0.1233	0.06956	-0.11217	0.07422	-0.09293
0.068	-0.02975	0.068	-0.12331	0.06978	-0.11218	0.07444	-0.09289
0.06822	-0.0298	0.06822	-0.12333	0.07	-0.1122	0.07467	-0.09305
0.06844	-0.02973	0.06844	-0.12334	0.07022	-0.11224	0.07489	-0.09314
0.06867	-0.02973	0.06867	-0.12338	0.07044	-0.11227	0.07511	-0.09326
0.06889	-0.02967	0.06889	-0.12339	0.07067	-0.11232	0.07533	-0.0932
0.06911	-0.02966	0.06911	-0.12339	0.07089	-0.11239	0.07556	-0.09313
0.06933	-0.02967	0.06933	-0.12339	0.07111	-0.11251	0.07578	-0.09323
0.06956	-0.02973	0.06956	-0.12339	0.07133	-0.11251	0.076	-0.0932
0.06978	-0.02976	0.06978	-0.12341	0.07156	-0.11249	0.07622	-0.09324
0.07	-0.02977	0.07	-0.12344	0.07178	-0.11268	0.07644	-0.09326
0.07022	-0.02976	0.07022	-0.12346	0.072	-0.11291	0.07667	-0.09325
0.07044	-0.02979	0.07044	-0.12348	0.07222	-0.11302	0.07689	-0.09332
0.07067	-0.02974	0.07067	-0.1235	0.07244	-0.11284	0.07711	-0.09345
0.07089	-0.02977	0.07089	-0.12351	0.07267	-0.11294	0.07733	-0.09355
0.07111	-0.02975	0.07111	-0.12352	0.07289	-0.11305	0.07756	-0.09353
0.07133	-0.02978	0.07133	-0.12354	0.07311	-0.11316	0.07778	-0.09346
0.07156	-0.02973	0.07156	-0.12354	0.07333	-0.11328	0.078	-0.0935
0.07178	-0.02969	0.07178	-0.12356	0.07356	-0.11345	0.07822	-0.09345
0.072	-0.02971	0.072	-0.12358	0.07378	-0.11339	0.07844	-0.09342
0.07222	-0.02972	0.07222	-0.12357	0.074	-0.11334	0.07867	-0.09353
0.07244	-0.02974	0.07244	-0.12356	0.07422	-0.11338	0.07889	-0.09372
0.07267	-0.02976	0.07267	-0.12359	0.07444	-0.11341	0.07911	-0.09375
0.07289	-0.02976	0.07289	-0.12361	0.07467	-0.11354	0.07933	-0.09373
0.07311	-0.02974	0.07311	-0.12362	0.07489	-0.11345	0.07956	-0.09379
0.07333	-0.02969	0.07333	-0.12364	0.07511	-0.11346	0.07978	-0.09381
0.07356	-0.02971	0.07356	-0.12364	0.07533	-0.11363	0.08	-0.09381
0.07378	-0.02977	0.07378	-0.12367	0.07556	-0.11371	0.08022	-0.09375
0.074	-0.02974	0.074	-0.12367	0.07578	-0.11335	0.08044	-0.09386
0.07422	-0.02974	0.07422	-0.12367	0.076	-0.11352	0.08067	-0.09391
0.07444	-0.02971	0.07444	-0.12369	0.07622	-0.11363	0.08089	-0.09387
0.07467	-0.0297	0.07467	-0.12372	0.07644	-0.11383	0.08111	-0.09393
0.07489	-0.02966	0.07489	-0.12374	0.07667	-0.11392	0.08133	-0.09406
0.07511	-0.02971	0.07511	-0.12375	0.07689	-0.11405	0.08156	-0.09411
0.07533	-0.02974	0.07533	-0.12376	0.07711	-0.11375	0.08178	-0.09406
0.07556	-0.02979	0.07556	-0.12377	0.07733	-0.1137	0.082	-0.09407
0.07578	-0.02985	0.07578	-0.12379	0.07756	-0.11373	0.08222	-0.09391
0.076	-0.02979	0.076	-0.12379	0.07778	-0.11378	0.08244	-0.09399
0.07622	-0.02983	0.07622	-0.1238	0.078	-0.114	0.08267	-0.09403
0.07644	-0.02984	0.07644	-0.12382	0.07822	-0.11413	0.08289	-0.09405
0.07667	-0.02985	0.07667	-0.12381	0.07844	-0.11433	0.08311	-0.0941
0.07689	-0.02985	0.07689	-0.12379	0.07867	-0.11435	0.08333	-0.09412
0.07711	-0.02981	0.07711	-0.12382	0.07889	-0.11448	0.08356	-0.09416
0.07733	-0.02971	0.07733	-0.12383	0.07911	-0.11453	0.08378	-0.09425
0.07756	-0.02978	0.07756	-0.12384	0.07933	-0.11461	0.084	-0.09428
0.07778	-0.02979	0.07778	-0.12386	0.07956	-0.11447	0.08422	-0.09435
0.078	-0.02979	0.078	-0.12385	0.07978	-0.11452	0.08444	-0.09408
0.07822	-0.02978	0.07822	-0.12388	0.08	-0.11461	0.08467	-0.09406
0.07844	-0.02984	0.07844	-0.12391	0.08022	-0.1147	0.08489	-0.09426
0.07867	-0.02983	0.07867	-0.12393	0.08044	-0.11479	0.08511	-0.09436
0.07889	-0.02984	0.07889	-0.12393	0.08067	-0.11484	0.08533	-0.09444
0.07911	-0.02984	0.07911	-0.12395	0.08089	-0.11496	0.08556	-0.09445
0.07933	-0.02984	0.07933	-0.12397	0.08111	-0.11503	0.08578	-0.09444
0.07956	-0.02979	0.07956	-0.12398	0.08133	-0.11516	0.086	-0.09442
0.07978	-0.02982	0.07978	-0.124	0.08156	-0.11527	0.08622	-0.09437
0.08	-0.02979	0.08	-0.12403	0.08178	-0.11501	0.08644	-0.09445
0.08022	-0.02983	0.08022	-0.12404	0.082	-0.11385	0.08667	-0.09451
0.08044	-0.02979	0.08044	-0.12405	0.08222	-0.114	0.08689	-0.09451
0.08067	-0.0298	0.08067	-0.12407	0.08244	-0.1141	0.08711	-0.09457
0.08089	-0.02978	0.08089	-0.12413	0.08267	-0.11423	0.08733	-0.09455
0.08111	-0.02976	0.08111	-0.12412	0.08289	-0.11434	0.08756	-0.09456
0.08133	-0.02974	0.08133	-0.12411	0.08311	-0.11448	0.08778	-0.0946
0.08156	-0.02981	0.08156	-0.12415	0.08333	-0.11415	0.088	-0.09467
0.08178	-0.02971	0.08178	-0.12417	0.08356	-0.11288	0.08822	-0.09457
0.082	-0.0297	0.082	-0.12419	0.08378	-0.11316	0.08844	-0.09451
0.08222	-0.02975	0.08222	-0.12422	0.084	-0.11332	0.08867	-0.09463
0.08244	-0.02976	0.08244	-0.12423	0.08422	-0.11347	0.08889	-0.09468
0.08267	-0.02969	0.08267	-0.12424	0.08444	-0.11354	0.08911	-0.09477
0.08289	-0.02972	0.08289	-0.12425	0.08467	-0.11371	0.08933	-0.09483
0.08311	-0.02979	0.08311	-0.12422	0.08489	-0.11383	0.08956	-0.0948
0.08333	-0.02979	0.08333	-0.12425	0.08511	-0.11336	0.08978	-0.09485
0.08356	-0.02987	0.08356	-0.12426	0.08533	-0.11345	0.09	-0.09482
0.08378	-0.02985	0.08378	-0.12428	0.08556	-0.11342	0.09022	-0.09472
0.084	-0.02983	0.084	-0.12429	0.08578	-0.11352	0.09044	-0.09475
0.08422	-0.02978	0.08422	-0.1243	0.086	-0.11364	0.09067	-0.09481
0.08444	-0.02978	0.08444	-0.12433	0.08622	-0.11368	0.09089	-0.09482
0.08467	-0.02977	0.08467	-0.12434	0.08644	-0.11374	0.09111	-0.09493
0.08489	-0.02979	0.08489	-0.12436	0.08667	-0.11375	0.09133	-0.09495
0.08511	-0.02987	0.08511	-0.12439	0.08689	-0.11385	0.09156	-0.09494
0.08533	-0.02982	0.08533	-0.12442	0.08711	-0.1138	0.09178	-0.0949
0.08556	-0.02981	0.08556	-0.12441	0.08733	-0.11388	0.092	-0.09479
0.08578	-0.02981	0.08578	-0.12444	0.08756	-0.11399	0.09222	-0.09477
0.086	-0.02982	0.086	-0.12446	0.08778	-0.11413	0.09244	-0.09496
0.08622	-0.0298	0.08622	-0.12445	0.088	-0.11427	0.09267	-0.095
0.08644	-0.02982	0.08644	-0.12447	0.08822	-0.11446	0.09289	-0.09499
0.08667	-0.02977	0.08667	-0.1245	0.08844	-0.11424	0.09311	-0.09502
0.08689	-0.02979	0.08689	-0.12452	0.08867	-0.11435	0.09333	-0.09507
0.08711	-0.02988	0.08711	-0.12453	0.08889	-0.11447	0.09356	-0.09506
0.08733	-0.02987	0.08733	-0.12453	0.08911	-0.11459	0.09378	-0.09505
0.08756	-0.02981	0.08756	-0.12456	0.08933	-0.11472	0.094	-0.09501
0.08778	-0.02974	0.08778	-0.12456	0.08956	-0.11493	0.09422	-0.09519
0.088	-0.02977	0.088	-0.12456	0.08978	-0.11442	0.09444	-0.09518
0.08822	-0.02976	0.08822	-0.12456	0.09	-0.11447	0.09467	-0.09499
0.08844	-0.02983	0.08844	-0.12458	0.09022	-0.11451	0.09489	-0.09504
0.08867	-0.02985	0.08867	-0.1246	0.09044	-0.11456	0.09511	-0.09517
0.08889	-0.02973	0.08889	-0.1246	0.09067	-0.11462	0.09533	-0.0953
0.08911	-0.02971	0.08911	-0.1246	0.09089	-0.11464	0.09556	-0.09528
0.08933	-0.02978	0.08933	-0.12461	0.09111	-0.11476	0.09578	-0.09521
0.08956	-0.0298	0.08956	-0.12462	0.09133	-0.11481	0.096	-0.09525
0.08978	-0.02978	0.08978	-0.12466	0.09156	-0.11485	0.09622	-0.0953
0.09	-0.02977	0.09	-0.12466	0.09178	-0.11492	0.09644	-0.09541
0.09022	-0.02977	0.09022	-0.12468	0.092	-0.115	0.09667	-0.09531
0.09044	-0.0298	0.09044	-0.12466	0.09222	-0.11512	0.09689	-0.09531
0.09067	-0.02982	0.09067	-0.12466	0.09244	-0.11507	0.09711	-0.09531
0.09089	-0.02978	0.09089	-0.12471	0.09267	-0.115	0.09733	-0.09528
0.09111	-0.02972	0.09111	-0.12472	0.09289	-0.11513	0.09756	-0.09542
0.09133	-0.02978	0.09133	-0.12475	0.09311	-0.11521	0.09778	-0.09557
0.09156	-0.02981	0.09156	-0.12476	0.09333	-0.11512	0.098	-0.09548
0.09178	-0.0298	0.09178	-0.12479	0.09356	-0.11515	0.09822	-0.09536
0.092	-0.02976	0.092	-0.12481	0.09378	-0.11526	0.09844	-0.09544
0.09222	-0.02973	0.09222	-0.12482	0.094	-0.1153	0.09867	-0.09558
0.09244	-0.02978	0.09244	-0.12483	0.09422	-0.1154	0.09889	-0.09559
0.09267	-0.02967	0.09267	-0.12485	0.09444	-0.11543	0.09911	-0.09561
0.09289	-0.0297	0.09289	-0.12487	0.09467	-0.11544	0.09933	-0.09553
0.09311	-0.02973	0.09311	-0.12486	0.09489	-0.1157	0.09956	-0.09552
0.09333	-0.02978	0.09333	-0.12489	0.09511	-0.11564	0.09978	-0.09561
0.09356	-0.02975	0.09356	-0.1249	0.09533	-0.11569	0.1	-0.09567
0.09378	-0.02968	0.09378	-0.12492	0.09556	-0.11565	0.10022	-0.09569
0.094	-0.02974	0.094	-0.12493	0.09578	-0.11577	0.10044	-0.09566
0.09422	-0.0298	0.09422	-0.12493	0.096	-0.11577	0.10067	-0.09574
0.09444	-0.02975	0.09444	-0.12496	0.09622	-0.11575	0.10089	-0.09583
0.09467	-0.02969	0.09467	-0.12498	0.09644	-0.11593	0.10111	-0.09575
0.09489	-0.02972	0.09489	-0.12501	0.09667	-0.11592	0.10133	-0.0958
0.09511	-0.02977	0.09511	-0.12501	0.09689	-0.116	0.10156	-0.09566
0.09533	-0.02974	0.09533	-0.12501	0.09711	-0.11614	0.10178	-0.09574
0.09556	-0.02974	0.09556	-0.12506	0.09733	-0.11635	0.102	-0.09589
0.09578	-0.0297	0.09578	-0.12506	0.09756	-0.11646	0.10222	-0.09597
0.096	-0.02972	0.096	-0.12508	0.09778	-0.11625	0.10244	-0.09587
0.09622	-0.02979	0.09622	-0.12507	0.098	-0.11632	0.10267	-0.09588
0.09644	-0.02975	0.09644	-0.12508	0.09822	-0.11634	0.10289	-0.09585
0.09667	-0.02971	0.09667	-0.12508	0.09844	-0.1164	0.10311	-0.09571
0.09689	-0.02965	0.09689	-0.1251	0.09867	-0.11639	0.10333	-0.09578
0.09711	-0.02972	0.09711	-0.12509	0.09889	-0.11596	0.10356	-0.09586
0.09733	-0.02975	0.09733	-0.12509	0.09911	-0.11544	0.10378	-0.096
0.09756	-0.02976	0.09756	-0.12511	0.09933	-0.11563	0.104	-0.09598
0.09778	-0.02972	0.09778	-0.12515	0.09956	-0.11574	0.10422	-0.09606
0.098	-0.02972	0.098	-0.12513	0.09978	-0.11583	0.10444	-0.0961
0.09822	-0.02977	0.09822	-0.12516	0.1	-0.11583	0.10467	-0.09606
0.09844	-0.02978	0.09844	-0.12515	0.10022	-0.11588	0.10489	-0.09605
0.09867	-0.0297	0.09867	-0.12517	0.10044	-0.11596	0.10511	-0.09608
0.09889	-0.02971	0.09889	-0.12517	0.10067	-0.11607	0.10533	-0.09611
0.09911	-0.02969	0.09911	-0.12517	0.10089	-0.11625	0.10556	-0.09608
0.09933	-0.02969	0.09933	-0.12519	0.10111	-0.11633	0.10578	-0.09611
0.09956	-0.02978	0.09956	-0.12522	0.10133	-0.11609	0.106	-0.09623
0.09978	-0.02976	0.09978	-0.12522	0.10156	-0.11625	0.10622	-0.09631
0.1	-0.0298	0.1	-0.12524	0.10178	-0.11637	0.10644	-0.09623
0.10022	-0.02978	0.10022	-0.12525	0.102	-0.11665	0.10667	-0.0962
0.10044	-0.02976	0.10044	-0.12527	0.10222	-0.11656	0.10689	-0.09625
0.10067	-0.02974	0.10067	-0.12529	0.10244	-0.11652	0.10711	-0.09613
0.10089	-0.0297	0.10089	-0.12529	0.10267	-0.11679	0.10733	-0.0962
0.10111	-0.02973	0.10111	-0.12531	0.10289	-0.11687	0.10756	-0.09622
0.10133	-0.02978	0.10133	-0.12533	0.10311	-0.11668	0.10778	-0.09619
0.10156	-0.02975	0.10156	-0.12531	0.10333	-0.11683	0.108	-0.0962
0.10178	-0.02973	0.10178	-0.12531	0.10356	-0.11698	0.10822	-0.09624
0.102	-0.02981	0.102	-0.12535	0.10378	-0.11714	0.10844	-0.09631
0.10222	-0.0297	0.10222	-0.12538	0.104	-0.11715	0.10867	-0.09637
0.10244	-0.02971	0.10244	-0.12538	0.10422	-0.11718	0.10889	-0.09639
0.10267	-0.02978	0.10267	-0.12541	0.10444	-0.11733	0.10911	-0.09639
0.10289	-0.02973	0.10289	-0.12542	0.10467	-0.11744	0.10933	-0.09637
0.10311	-0.02977	0.10311	-0.12543	0.10489	-0.11742	0.10956	-0.09637
0.10333	-0.02982	0.10333	-0.12543	0.10511	-0.11743	0.10978	-0.09641
0.10356	-0.02975	0.10356	-0.12543	0.10533	-0.11758	0.11	-0.09647
0.10378	-0.02979	0.10378	-0.12546	0.10556	-0.11763	0.11022	-0.09649
0.104	-0.02973	0.104	-0.12547	0.10578	-0.11762	0.11044	-0.09653
0.10422	-0.02971	0.10422	-0.12549	0.106	-0.1175	0.11067	-0.09654
0.10444	-0.02973	0.10444	-0.12549	0.10622	-0.11761	0.11089	-0.09652
0.10467	-0.02978	0.10467	-0.1255	0.10644	-0.11776	0.11111	-0.09657
0.10489	-0.02975	0.10489	-0.12552	0.10667	-0.11796	0.11133	-0.09662
0.10511	-0.02973	0.10511	-0.12552	0.10689	-0.11814	0.11156	-0.09665
0.10533	-0.02975	0.10533	-0.12552	0.10711	-0.11834	0.11178	-0.09664
0.10556	-0.02975	0.10556	-0.12554	0.10733	-0.11846	0.112	-0.09662
0.10578	-0.02976	0.10578	-0.12557	0.10756	-0.11858	0.11222	-0.09659
0.106	-0.0298	0.106	-0.12557	0.10778	-0.11868	0.11244	-0.09664
0.10622	-0.02975	0.10622	-0.12559	0.108	-0.11848	0.11267	-0.09671
0.10644	-0.02978	0.10644	-0.12561	0.10822	-0.11867	0.11289	-0.09663
0.10667	-0.02976	0.10667	-0.12559	0.10844	-0.11874	0.11311	-0.09657
0.10689	-0.02974	0.10689	-0.12558	0.10867	-0.11878	0.11333	-0.09657
0.10711	-0.02975	0.10711	-0.1256	0.10889	-0.11893	0.11356	-0.09665
0.10733	-0.02975	0.10733	-0.12559	0.10911	-0.11907	0.11378	-0.09671
0.10756	-0.02976	0.10756	-0.1256	0.10933	-0.11916	0.114	-0.09677
0.10778	-0.02975	0.10778	-0.12561	0.10956	-0.1193	0.11422	-0.09679
0.108	-0.02977	0.108	-0.12562	0.10978	-0.11709	0.11444	-0.09674
0.10822	-0.02979	0.10822	-0.1256	0.11	-0.11662	0.11467	-0.0967
0.10844	-0.02981	0.10844	-0.12564	0.11022	-0.11672	0.11489	-0.09681
0.10867	-0.0298	0.10867	-0.12565	0.11044	-0.11677	0.11511	-0.09688
0.10889	-0.02983	0.10889	-0.12562	0.11067	-0.11685	0.11533	-0.09689
0.10911	-0.02977	0.10911	-0.12565	0.11089	-0.11694	0.11556	-0.09681
0.10933	-0.02969	0.10933	-0.12563	0.11111	-0.11701	0.11578	-0.09686
0.10956	-0.02975	0.10956	-0.12564	0.11133	-0.1171	0.116	-0.09694
0.10978	-0.02976	0.10978	-0.12566	0.11156	-0.11727	0.11622	-0.09698
0.11	-0.02982	0.11	-0.12566	0.11178	-0.11736	0.11644	-0.09695
0.11022	-0.02976	0.11022	-0.12569	0.112	-0.11752	0.11667	-0.09705
0.11044	-0.02976	0.11044	-0.1257	0.11222	-0.11752	0.11689	-0.09701
0.11067	-0.02976	0.11067	-0.1257	0.11244	-0.1176	0.11711	-0.0969
0.11089	-0.02976	0.11089	-0.12569	0.11267	-0.11774	0.11733	-0.09684
0.11111	-0.02971	0.11111	-0.12571	0.11289	-0.11777	0.11756	-0.09685
0.11133	-0.02972	0.11133	-0.12572	0.11311	-0.11767	0.11778	-0.09695
0.11156	-0.0298	0.11156	-0.12573	0.11333	-0.11762	0.118	-0.09705
0.11178	-0.02982	0.11178	-0.12574	0.11356	-0.11768	0.11822	-0.09715
0.112	-0.02976	0.112	-0.12576	0.11378	-0.11785	0.11844	-0.09717
0.11222	-0.02983	0.11222	-0.12574	0.114	-0.11813	0.11867	-0.09715
0.11244	-0.02985	0.11244	-0.12578	0.11422	-0.11796	0.11889	-0.09704
0.11267	-0.02981	0.11267	-0.1258	0.11444	-0.11798	0.11911	-0.0971
0.11289	-0.02978	0.11289	-0.1258	0.11467	-0.11801	0.11933	-0.09714
0.11311	-0.02975	0.11311	-0.12579	0.11489	-0.118	0.11956	-0.09719
0.11333	-0.0298	0.11333	-0.12581	0.11511	-0.11824	0.11978	-0.09727
0.11356	-0.02983	0.11356	-0.12581	0.11533	-0.11834	0.12	-0.09726
0.11378	-0.02977	0.11378	-0.12581	0.11556	-0.11832	0.12022	-0.09722
0.114	-0.02979	0.114	-0.12584	0.11578	-0.11831	0.12044	-0.09721
0.11422	-0.02982	0.11422	-0.12586	0.116	-0.11834	0.12067	-0.09712
0.11444	-0.0298	0.11444	-0.12586	0.11622	-0.11837	0.12089	-0.09724
0.11467	-0.02973	0.11467	-0.12585	0.11644	-0.1186	0.12111	-0.09733
0.11489	-0.02971	0.11489	-0.12588	0.11667	-0.11869	0.12133	-0.09732
0.11511	-0.02967	0.11511	-0.12588	0.11689	-0.11876	0.12156	-0.09736
0.11533	-0.02974	0.11533	-0.12589	0.11711	-0.11893	0.12178	-0.0973
0.11556	-0.02973	0.11556	-0.12592	0.11733	-0.11911	0.122	-0.09743
0.11578	-0.02978	0.11578	-0.12592	0.11756	-0.11895	0.12222	-0.09747
0.116	-0.02974	0.116	-0.12593	0.11778	-0.11904	0.12244	-0.0974
0.11622	-0.0297	0.11622	-0.12593	0.118	-0.11917	0.12267	-0.09737
0.11644	-0.02981	0.11644	-0.12593	0.11822	-0.11924	0.12289	-0.09746
0.11667	-0.0298	0.11667	-0.12595	0.11844	-0.11947	0.12311	-0.09746
0.11689	-0.02982	0.11689	-0.12597	0.11867	-0.11963	0.12333	-0.09743
0.11711	-0.02983	0.11711	-0.12599	0.11889	-0.11979	0.12356	-0.09746
0.11733	-0.02985	0.11733	-0.12601	0.11911	-0.11988	0.12378	-0.09742
0.11756	-0.02981	0.11756	-0.12601	0.11933	-0.11981	0.124	-0.09748
0.11778	-0.0298	0.11778	-0.12601	0.11956	-0.11968	0.12422	-0.09746
0.118	-0.02977	0.118	-0.12605	0.11978	-0.11963	0.12444	-0.09738
0.11822	-0.02981	0.11822	-0.12604	0.12	-0.11974	0.12467	-0.09741
0.11844	-0.02985	0.11844	-0.12607	0.12022	-0.11986	0.12489	-0.09741
0.11867	-0.02984	0.11867	-0.12609	0.12044	-0.11996	0.12511	-0.09746
0.11889	-0.02983	0.11889	-0.12609	0.12067	-0.11988	0.12533	-0.09754
0.11911	-0.02978	0.11911	-0.1261	0.12089	-0.12014	0.12556	-0.09752
0.11933	-0.02985	0.11933	-0.12613	0.12111	-0.12032	0.12578	-0.09748
0.11956	-0.02979	0.11956	-0.12612	0.12133	-0.12052	0.126	-0.09746
0.11978	-0.02975	0.11978	-0.12615	0.12156	-0.11911	0.12622	-0.09753
0.12	-0.02977	0.12	-0.12618	0.12178	-0.11864	0.12644	-0.09739
0.12022	-0.02976	0.12022	-0.12619	0.122	-0.11868	0.12667	-0.09729
0.12044	-0.02976	0.12044	-0.1262	0.12222	-0.11864	0.12689	-0.09745
0.12067	-0.02971	0.12067	-0.1262	0.12244	-0.11866	0.12711	-0.09745
0.12089	-0.0297	0.12089	-0.12623	0.12267	-0.11874	0.12733	-0.09749
0.12111	-0.02967	0.12111	-0.12624	0.12289	-0.11888	0.12756	-0.09748
0.12133	-0.0296	0.12133	-0.12617	0.12311	-0.11892	0.12778	-0.0975
0.12156	-0.02961	0.12156	-0.12617	0.12333	-0.11897	0.128	-0.09745
0.12178	-0.02963	0.12178	-0.12621	0.12356	-0.11917	0.12822	-0.0974
0.122	-0.02961	0.122	-0.12622	0.12378	-0.11927	0.12844	-0.09742
0.12222	-0.02964	0.12222	-0.12623	0.124	-0.11951	0.12867	-0.09745
0.12244	-0.02963	0.12244	-0.12624	0.12422	-0.1193	0.12889	-0.09747
0.12267	-0.02966	0.12267	-0.12624	0.12444	-0.11928	0.12911	-0.09743
0.12289	-0.02967	0.12289	-0.12628	0.12467	-0.1194	0.12933	-0.09746
0.12311	-0.02959	0.12311	-0.12629	0.12489	-0.1196	0.12956	-0.09747
0.12333	-0.02962	0.12333	-0.12627	0.12511	-0.11976	0.12978	-0.09755
0.12356	-0.02964	0.12356	-0.12629	0.12533	-0.12004	0.13	-0.09745
0.12378	-0.02966	0.12378	-0.1263	0.12556	-0.12038	0.13022	-0.09743
0.124	-0.02965	0.124	-0.12631	0.12578	-0.11989	0.13044	-0.09754
0.12422	-0.02965	0.12422	-0.12635	0.126	-0.11888	0.13067	-0.09754
0.12444	-0.02965	0.12444	-0.12637	0.12622	-0.11909	0.13089	-0.09751
0.12467	-0.02964	0.12467	-0.12637	0.12644	-0.11906	0.13111	-0.09745
0.12489	-0.02958	0.12489	-0.12638	0.12667	-0.11941	0.13133	-0.09758
0.12511	-0.02956	0.12511	-0.12643	0.12689	-0.11932	0.13156	-0.09766
0.12533	-0.02955	0.12533	-0.12644	0.12711	-0.1196	0.13178	-0.09763
0.12556	-0.02959	0.12556	-0.12643	0.12733	-0.11973	0.132	-0.09765
0.12578	-0.0296	0.12578	-0.12644	0.12756	-0.11942	0.13222	-0.09753
0.126	-0.02956	0.126	-0.12646	0.12778	-0.1197	0.13244	-0.09749
0.12622	-0.02958	0.12622	-0.12646	0.128	-0.11977	0.13267	-0.09754
0.12644	-0.02951	0.12644	-0.12649	0.12822	-0.12007	0.13289	-0.09747
0.12667	-0.02955	0.12667	-0.1265	0.12844	-0.12031	0.13311	-0.0976
0.12689	-0.02951	0.12689	-0.1265	0.12867	-0.1205	0.13333	-0.09765
0.12711	-0.02954	0.12711	-0.12652	0.12889	-0.12076	0.13356	-0.09761
0.12733	-0.02962	0.12733	-0.12655	0.12911	-0.12065	0.13378	-0.0977
0.12756	-0.02959	0.12756	-0.12658	0.12933	-0.12021	0.134	-0.0977
0.12778	-0.02948	0.12778	-0.12661	0.12956	-0.1204	0.13422	-0.09765
0.128	-0.02947	0.128	-0.12662	0.12978	-0.12062	0.13444	-0.09765
0.12822	-0.0295	0.12822	-0.12662	0.13	-0.12091	0.13467	-0.09766
0.12844	-0.02952	0.12844	-0.12663	0.13022	-0.1208	0.13489	-0.09765
0.12867	-0.02953	0.12867	-0.12664	0.13044	-0.12045	0.13511	-0.0977
0.12889	-0.02945	0.12889	-0.12665	0.13067	-0.12078	0.13533	-0.0978
0.12911	-0.0295	0.12911	-0.12662	0.13089	-0.12116	0.13556	-0.09781
0.12933	-0.02953	0.12933	-0.12662	0.13111	-0.12149	0.13578	-0.09785
0.12956	-0.02949	0.12956	-0.12663	0.13133	-0.1213	0.136	-0.09776
0.12978	-0.02952	0.12978	-0.12665	0.13156	-0.12135	0.13622	-0.09778
0.13	-0.02951	0.13	-0.12665	0.13178	-0.12088	0.13644	-0.09777
0.13022	-0.02952	0.13022	-0.12664	0.132	-0.12114	0.13667	-0.0978
0.13044	-0.02957	0.13044	-0.12665	0.13222	-0.12137	0.13689	-0.09786
0.13067	-0.02961	0.13067	-0.12665	0.13244	-0.1216	0.13711	-0.09784
0.13089	-0.02958	0.13089	-0.12665	0.13267	-0.12185	0.13733	-0.09779
0.13111	-0.02958	0.13111	-0.12665	0.13289	-0.12208	0.13756	-0.09791
0.13133	-0.02953	0.13133	-0.12664	0.13311	-0.12241	0.13778	-0.09791
0.13156	-0.0295	0.13156	-0.12668	0.13333	-0.12262	0.138	-0.09786
0.13178	-0.02958	0.13178	-0.1267	0.13356	-0.12206	0.13822	-0.09799
0.132	-0.02958	0.132	-0.12667	0.13378	-0.12167	0.13844	-0.09791
0.13222	-0.02958	0.13222	-0.12668	0.134	-0.12183	0.13867	-0.09788
0.13244	-0.02958	0.13244	-0.12667	0.13422	-0.12202	0.13889	-0.09789
0.13267	-0.02956	0.13267	-0.12669	0.13444	-0.12226	0.13911	-0.09785
0.13289	-0.02953	0.13289	-0.12669	0.13467	-0.12231	0.13933	-0.09789
0.13311	-0.02957	0.13311	-0.12667	0.13489	-0.12237	0.13956	-0.09799
0.13333	-0.02965	0.13333	-0.12668	0.13511	-0.12268	0.13978	-0.09801
0.13356	-0.02964	0.13356	-0.1267	0.13533	-0.12296	0.14	-0.09798
0.13378	-0.02959	0.13378	-0.12668	0.13556	-0.12286	0.14022	-0.09808
0.134	-0.02959	0.134	-0.12669	0.13578	-0.12299	0.14044	-0.09807
0.13422	-0.02956	0.13422	-0.12672	0.136	-0.12307	0.14067	-0.09795
0.13444	-0.02956	0.13444	-0.1267	0.13622	-0.12316	0.14089	-0.09797
0.13467	-0.0296	0.13467	-0.12672	0.13644	-0.12328	0.14111	-0.09805
0.13489	-0.02957	0.13489	-0.12672	0.13667	-0.12255	0.14133	-0.09811
0.13511	-0.02956	0.13511	-0.12673	0.13689	-0.12174	0.14156	-0.09811
0.13533	-0.02955	0.13533	-0.12674	0.13711	-0.12164	0.14178	-0.0981
0.13556	-0.02957	0.13556	-0.12676	0.13733	-0.12191	0.142	-0.09812
0.13578	-0.02955	0.13578	-0.12675	0.13756	-0.12189	0.14222	-0.09807
0.136	-0.02958	0.136	-0.12679	0.13778	-0.12183	0.14244	-0.09809
0.13622	-0.02966	0.13622	-0.12676	0.138	-0.12198	0.14267	-0.09811
0.13644	-0.02962	0.13644	-0.12676	0.13822	-0.12201	0.14289	-0.09812
0.13667	-0.02962	0.13667	-0.12678	0.13844	-0.12215	0.14311	-0.09805
0.13689	-0.02956	0.13689	-0.12679	0.13867	-0.12164	0.14333	-0.09808
0.13711	-0.02954	0.13711	-0.12681	0.13889	-0.12139	0.14356	-0.09812
0.13733	-0.02959	0.13733	-0.12681	0.13911	-0.12174	0.14378	-0.09814
0.13756	-0.02958	0.13756	-0.12684	0.13933	-0.12202	0.144	-0.09831
0.13778	-0.02967	0.13778	-0.12683	0.13956	-0.12202	0.14422	-0.09826
0.138	-0.02966	0.138	-0.12684	0.13978	-0.12215	0.14444	-0.09826
0.13822	-0.02967	0.13822	-0.12684	0.14	-0.1223	0.14467	-0.09816
0.13844	-0.02961	0.13844	-0.12688	0.14022	-0.12216	0.14489	-0.09816
0.13867	-0.02956	0.13867	-0.12688	0.14044	-0.12233	0.14511	-0.09834
0.13889	-0.02959	0.13889	-0.12688	0.14067	-0.12253	0.14533	-0.09834
0.13911	-0.02963	0.13911	-0.1269	0.14089	-0.12267	0.14556	-0.09835
0.13933	-0.02965	0.13933	-0.12691	0.14111	-0.12265	0.14578	-0.09827
0.13956	-0.02961	0.13956	-0.12691	0.14133	-0.12268	0.146	-0.09822
0.13978	-0.02964	0.13978	-0.12695	0.14156	-0.1229	0.14622	-0.09821
0.14	-0.02965	0.14	-0.12694	0.14178	-0.12306	0.14644	-0.09833
0.14022	-0.02953	0.14022	-0.12695	0.142	-0.12311	0.14667	-0.09839
0.14044	-0.02958	0.14044	-0.12698	0.14222	-0.12315	0.14689	-0.09832
0.14067	-0.02953	0.14067	-0.12697	0.14244	-0.12303	0.14711	-0.09829
0.14089	-0.02961	0.14089	-0.12697	0.14267	-0.12316	0.14733	-0.09831
0.14111	-0.02951	0.14111	-0.12699	0.14289	-0.12322	0.14756	-0.09833
0.14133	-0.02959	0.14133	-0.12701	0.14311	-0.1234	0.14778	-0.09831
0.14156	-0.02958	0.14156	-0.12703	0.14333	-0.12349	0.148	-0.09833
0.14178	-0.02951	0.14178	-0.12704	0.14356	-0.12352	0.14822	-0.09845
0.142	-0.0295	0.142	-0.12703	0.14378	-0.12321	0.14844	-0.09849
0.14222	-0.02951	0.14222	-0.12705	0.144	-0.12067	0.14867	-0.09843
0.14244	-0.02955	0.14244	-0.12704	0.14422	-0.12097	0.14889	-0.09837
0.14267	-0.02951	0.14267	-0.12705	0.14444	-0.12126	0.14911	-0.09844
0.14289	-0.02951	0.14289	-0.12708	0.14467	-0.12145	0.14933	-0.09852
0.14311	-0.02956	0.14311	-0.12708	0.14489	-0.12154	0.14956	-0.09835
0.14333	-0.02956	0.14333	-0.12707	0.14511	-0.12159	0.14978	-0.09843
0.14356	-0.02952	0.14356	-0.1271	0.14533	-0.1213	0.15	-0.0985
0.14378	-0.02952	0.14378	-0.12711	0.14556	-0.12156	0.15022	-0.09848
0.144	-0.02953	0.144	-0.12711	0.14578	-0.12166	0.15044	-0.09845
0.14422	-0.02951	0.14422	-0.12713	0.146	-0.12171	0.15067	-0.09835
0.14444	-0.02958	0.14444	-0.12715	0.14622	-0.12171	0.15089	-0.09849
0.14467	-0.02946	0.14467	-0.12717	0.14644	-0.1218	0.15111	-0.09863
0.14489	-0.02947	0.14489	-0.12717	0.14667	-0.12204	0.15133	-0.09859
0.14511	-0.02952	0.14511	-0.12716	0.14689	-0.1221	0.15156	-0.09861
0.14533	-0.02952	0.14533	-0.12717	0.14711	-0.12221	0.15178	-0.09851
0.14556	-0.0295	0.14556	-0.12721	0.14733	-0.12208	0.152	-0.09854
0.14578	-0.02956	0.14578	-0.12718	0.14756	-0.12212	0.15222	-0.09857
0.146	-0.02951	0.146	-0.12723	0.14778	-0.12214	0.15244	-0.09867
0.14622	-0.02948	0.14622	-0.12723	0.148	-0.12219	0.15267	-0.09855
0.14644	-0.0295	0.14644	-0.12725	0.14822	-0.12227	0.15289	-0.09864
0.14667	-0.02948	0.14667	-0.12727	0.14844	-0.12218	0.15311	-0.09868
0.14689	-0.02944	0.14689	-0.1273	0.14867	-0.12232	0.15333	-0.09872
0.14711	-0.02949	0.14711	-0.1273	0.14889	-0.12232	0.15356	-0.09872
0.14733	-0.02948	0.14733	-0.12729	0.14911	-0.12232	0.15378	-0.09863
0.14756	-0.02947	0.14756	-0.12732	0.14933	-0.1225	0.154	-0.09867
0.14778	-0.02945	0.14778	-0.12732	0.14956	-0.12244	0.15422	-0.09874
0.148	-0.02945	0.148	-0.12732	0.14978	-0.12247	0.15444	-0.09886
0.14822	-0.02943	0.14822	-0.12731	0.15	-0.12248	0.15467	-0.09885
0.14844	-0.02945	0.14844	-0.12733	0.15022	-0.12255	0.15489	-0.09874
0.14867	-0.02945	0.14867	-0.12735	0.15044	-0.12271	0.15511	-0.09871
0.14889	-0.02946	0.14889	-0.12735	0.15067	-0.12273	0.15533	-0.09873
0.14911	-0.02943	0.14911	-0.12738	0.15089	-0.12286	0.15556	-0.09886
0.14933	-0.02938	0.14933	-0.12738	0.15111	-0.12281	0.15578	-0.09887
0.14956	-0.0294	0.14956	-0.12741	0.15133	-0.12223	0.156	-0.09885
0.14978	-0.0292	0.14978	-0.12743	0.15156	-0.12228	0.15622	-0.09889
0.15	-0.0293	0.15	-0.12745	0.15178	-0.12229	0.15644	-0.09887
0.15022	-0.02938	0.15022	-0.12744	0.152	-0.12253	0.15667	-0.09904
0.15044	-0.02935	0.15044	-0.12746	0.15222	-0.1225	0.15689	-0.09904
0.15067	-0.0294	0.15067	-0.12748	0.15244	-0.12253	0.15711	-0.09894
0.15089	-0.02936	0.15089	-0.12747	0.15267	-0.12273	0.15733	-0.09894
0.15111	-0.02941	0.15111	-0.12747	0.15289	-0.12302	0.15756	-0.09898
0.15133	-0.0294	0.15133	-0.12751	0.15311	-0.12305	0.15778	-0.09903
0.15156	-0.02937	0.15156	-0.12753	0.15333	-0.12305	0.158	-0.099
0.15178	-0.02928	0.15178	-0.12753	0.15356	-0.12311	0.15822	-0.09904
0.152	-0.02933	0.152	-0.12755	0.15378	-0.12332	0.15844	-0.0991
0.15222	-0.02934	0.15222	-0.12753	0.154	-0.12344	0.15867	-0.09929
0.15244	-0.02935	0.15244	-0.12754	0.15422	-0.12349	0.15889	-0.09922
0.15267	-0.02934	0.15267	-0.12756	0.15444	-0.12292	0.15911	-0.09912
0.15289	-0.02936	0.15289	-0.1276	0.15467	-0.12303	0.15933	-0.09917
0.15311	-0.02935	0.15311	-0.12762	0.15489	-0.12316	0.15956	-0.09909
0.15333	-0.02935	0.15333	-0.12761	0.15511	-0.12326	0.15978	-0.09921
0.15356	-0.02935	0.15356	-0.12763	0.15533	-0.12326	0.16	-0.09924
0.15378	-0.02937	0.15378	-0.12764	0.15556	-0.12341	0.16022	-0.09917
0.154	-0.02936	0.154	-0.12764	0.15578	-0.12356	0.16044	-0.09925
0.15422	-0.02934	0.15422	-0.12766	0.156	-0.12371	0.16067	-0.09923
0.15444	-0.02934	0.15444	-0.12767	0.15622	-0.12399	0.16089	-0.09915
0.15467	-0.02933	0.15467	-0.12772	0.15644	-0.12413	0.16111	-0.09924
0.15489	-0.02938	0.15489	-0.12774	0.15667	-0.12517	0.16133	-0.09939
0.15511	-0.02937	0.15511	-0.12772	0.15689	-0.12548	0.16156	-0.09945
0.15533	-0.02935	0.15533	-0.12775	0.15711	-0.12574	0.16178	-0.09927
0.15556	-0.02935	0.15556	-0.12776	0.15733	-0.12608	0.162	-0.09926
0.15578	-0.02936	0.15578	-0.12777	0.15756	-0.12625	0.16222	-0.09937
0.156	-0.02927	0.156	-0.1278	0.15778	-0.1265	0.16244	-0.09945
0.15622	-0.02926	0.15622	-0.12779	0.158	-0.1263	0.16267	-0.0995
0.15644	-0.02928	0.15644	-0.12778	0.15822	-0.12654	0.16289	-0.09944
0.15667	-0.02937	0.15667	-0.12779	0.15844	-0.12686	0.16311	-0.09937
0.15689	-0.02936	0.15689	-0.12782	0.15867	-0.12729	0.16333	-0.09935
0.15711	-0.02939	0.15711	-0.1278	0.15889	-0.12594	0.16356	-0.09929
0.15733	-0.02942	0.15733	-0.12783	0.15911	-0.12604	0.16378	-0.09915
0.15756	-0.02947	0.15756	-0.12784	0.15933	-0.12632	0.164	-0.09931
0.15778	-0.02942	0.15778	-0.12786	0.15956	-0.12657	0.16422	-0.09949
0.158	-0.02941	0.158	-0.12786	0.15978	-0.12682	0.16444	-0.09954
0.15822	-0.02942	0.15822	-0.12789	0.16	-0.12707	0.16467	-0.09952
0.15844	-0.02943	0.15844	-0.1279	0.16022	-0.12719	0.16489	-0.09946
0.15867	-0.02945	0.15867	-0.12792	0.16044	-0.12753	0.16511	-0.09951
0.15889	-0.02947	0.15889	-0.1279	0.16067	-0.12804	0.16533	-0.09959
0.15911	-0.02943	0.15911	-0.12791	0.16089	-0.12846	0.16556	-0.0995
0.15933	-0.02946	0.15933	-0.12793	0.16111	-0.12489	0.16578	-0.09953
0.15956	-0.02942	0.15956	-0.12796	0.16133	-0.1242	0.166	-0.09953
0.15978	-0.02948	0.15978	-0.12798	0.16156	-0.124	0.16622	-0.09954
0.16	-0.02948	0.16	-0.12799	0.16178	-0.12376	0.16644	-0.09959
0.16022	-0.02945	0.16022	-0.128	0.162	-0.12394	0.16667	-0.09971
0.16044	-0.02943	0.16044	-0.128	0.16222	-0.12422	0.16689	-0.09961
0.16067	-0.02945	0.16067	-0.12802	0.16244	-0.12458	0.16711	-0.09963
0.16089	-0.02949	0.16089	-0.128	0.16267	-0.12477	0.16733	-0.09958
0.16111	-0.02957	0.16111	-0.12802	0.16289	-0.12355	0.16756	-0.09959
0.16133	-0.02954	0.16133	-0.12805	0.16311	-0.12378	0.16778	-0.09977
0.16156	-0.02951	0.16156	-0.12806	0.16333	-0.12418	0.168	-0.09977
0.16178	-0.02952	0.16178	-0.12807	0.16356	-0.12436	0.16822	-0.09962
0.162	-0.02949	0.162	-0.12809	0.16378	-0.12459	0.16844	-0.09968
0.16222	-0.02946	0.16222	-0.1281	0.164	-0.12488	0.16867	-0.09975
0.16244	-0.02947	0.16244	-0.1281	0.16422	-0.12514	0.16889	-0.09973
0.16267	-0.02951	0.16267	-0.12812	0.16444	-0.12533	0.16911	-0.09981
0.16289	-0.02955	0.16289	-0.12811	0.16467	-0.12486	0.16933	-0.09974
0.16311	-0.02951	0.16311	-0.12812	0.16489	-0.12413	0.16956	-0.09979
0.16333	-0.02952	0.16333	-0.12813	0.16511	-0.12418	0.16978	-0.09988
0.16356	-0.02949	0.16356	-0.12815	0.16533	-0.12441	0.17	-0.09989
0.16378	-0.02947	0.16378	-0.12816	0.16556	-0.12468	0.17022	-0.09985
0.164	-0.02946	0.164	-0.12816	0.16578	-0.12511	0.17044	-0.09987
0.16422	-0.02945	0.16422	-0.12817	0.166	-0.12521	0.17067	-0.09985
0.16444	-0.02946	0.16444	-0.12817	0.16622	-0.1251	0.17089	-0.0999
0.16467	-0.02945	0.16467	-0.12821	0.16644	-0.12533	0.17111	-0.09999
0.16489	-0.02945	0.16489	-0.12821	0.16667	-0.12554	0.17133	-0.09996
0.16511	-0.02951	0.16511	-0.12823	0.16689	-0.12576	0.17156	-0.09994
0.16533	-0.02949	0.16533	-0.12821	0.16711	-0.12587	0.17178	-0.09996
0.16556	-0.02955	0.16556	-0.12822	0.16733	-0.12423	0.172	-0.1
0.16578	-0.02961	0.16578	-0.12822	0.16756	-0.12426	0.17222	-0.10004
0.166	-0.02955	0.166	-0.12825	0.16778	-0.12466	0.17244	-0.10012
0.16622	-0.02956	0.16622	-0.12825	0.168	-0.12493	0.17267	-0.10015
0.16644	-0.02953	0.16644	-0.12823	0.16822	-0.12503	0.17289	-0.10008
0.16667	-0.02949	0.16667	-0.12823	0.16844	-0.12473	0.17311	-0.10011
0.16689	-0.02947	0.16689	-0.12825	0.16867	-0.1249	0.17333	-0.10017
0.16711	-0.02947	0.16711	-0.12827	0.16889	-0.12502	0.17356	-0.10018
0.16733	-0.02946	0.16733	-0.12829	0.16911	-0.12523	0.17378	-0.1002
0.16756	-0.02947	0.16756	-0.12824	0.16933	-0.1251	0.174	-0.10032
0.16778	-0.02951	0.16778	-0.12822	0.16956	-0.12534	0.17422	-0.10035
0.168	-0.02949	0.168	-0.12822	0.16978	-0.12543	0.17444	-0.10035
0.16822	-0.02953	0.16822	-0.12823	0.17	-0.1256	0.17466	-0.10028
0.16844	-0.02949	0.16844	-0.12823	0.17022	-0.12586	0.17489	-0.10037
0.16867	-0.02951	0.16867	-0.12824	0.17044	-0.12473	0.17511	-0.10018
0.16889	-0.0295	0.16889	-0.12826	0.17067	-0.12512	0.17533	-0.10024
0.16911	-0.02946	0.16911	-0.12826	0.17089	-0.12519	0.17555	-0.10034
0.16933	-0.02948	0.16933	-0.12826	0.17111	-0.12493	0.17577	-0.1005
0.16956	-0.02948	0.16956	-0.12828	0.17133	-0.125	0.176	-0.10053
0.16978	-0.02947	0.16978	-0.12826	0.17156	-0.12512	0.17622	-0.1005
0.17	-0.02949	0.17	-0.12827	0.17178	-0.12525	0.17644	-0.10052
0.17022	-0.02948	0.17022	-0.1283	0.172	-0.12544	0.17666	-0.10058
0.17044	-0.02952	0.17044	-0.12833	0.17222	-0.12561	0.17689	-0.10062
0.17067	-0.02955	0.17067	-0.12835	0.17244	-0.12562	0.17711	-0.1006
0.17089	-0.0295	0.17089	-0.12836	0.17267	-0.12571	0.17733	-0.1006
0.17111	-0.02953	0.17111	-0.12837	0.17289	-0.12595	0.17755	-0.10067
0.17133	-0.02952	0.17133	-0.12838	0.17311	-0.12605	0.17778	-0.10078
0.17156	-0.02956	0.17156	-0.12839	0.17333	-0.1264	0.178	-0.10081
0.17178	-0.02954	0.17178	-0.12841	0.17356	-0.12585	0.17822	-0.10078
0.172	-0.02948	0.172	-0.12841	0.17378	-0.12556	0.17844	-0.10079
0.17222	-0.02949	0.17222	-0.12842	0.174	-0.12549	0.17866	-0.10084
0.17244	-0.02942	0.17244	-0.12845	0.17422	-0.12567	0.17889	-0.1008
0.17267	-0.02952	0.17267	-0.12846	0.17444	-0.12587	0.17911	-0.10083
0.17289	-0.02955	0.17289	-0.12842	0.17466	-0.12596	0.17933	-0.10084
0.17311	-0.02952	0.17311	-0.12844	0.17489	-0.12613	0.17955	-0.10093
0.17333	-0.02959	0.17333	-0.12847	0.17511	-0.12636	0.17977	-0.10098
0.17356	-0.02956	0.17356	-0.12847	0.17533	-0.12647	0.18	-0.10092
0.17378	-0.02958	0.17378	-0.1285	0.17555	-0.12664	0.18022	-0.10088
0.174	-0.0295	0.174	-0.12851	0.17577	-0.12696	0.18044	-0.10089
0.17422	-0.02948	0.17422	-0.12849	0.176	-0.12712	0.18066	-0.10085
0.17444	-0.02956	0.17444	-0.12851	0.17622	-0.12744	0.18089	-0.10091
0.17466	-0.02953	0.17466	-0.12852	0.17644	-0.12785	0.18111	-0.10102
0.17489	-0.02945	0.17489	-0.12854	0.17666	-0.12725	0.18133	-0.10113
0.17511	-0.02943	0.17511	-0.12855	0.17689	-0.12695	0.18155	-0.10119
0.17533	-0.02945	0.17533	-0.12857	0.17711	-0.1272	0.18177	-0.1011
0.17555	-0.0295	0.17555	-0.1286	0.17733	-0.12732	0.182	-0.10116
0.17577	-0.02953	0.17577	-0.12861	0.17755	-0.12738	0.18222	-0.10111
0.176	-0.02944	0.176	-0.12862	0.17778	-0.1276	0.18244	-0.10113
0.17622	-0.0295	0.17622	-0.12864	0.178	-0.12782	0.18266	-0.10115
0.17644	-0.02946	0.17644	-0.12863	0.17822	-0.12804	0.18289	-0.10116
0.17666	-0.02947	0.17666	-0.12863	0.17844	-0.12796	0.18311	-0.10115
0.17689	-0.02939	0.17689	-0.12866	0.17866	-0.12817	0.18333	-0.10123
0.17711	-0.02945	0.17711	-0.12866	0.17889	-0.12648	0.18355	-0.10123
0.17733	-0.02949	0.17733	-0.12868	0.17911	-0.12476	0.18378	-0.10119
0.17755	-0.02941	0.17755	-0.12868	0.17933	-0.12504	0.184	-0.10125
0.17778	-0.02935	0.17778	-0.12869	0.17955	-0.12525	0.18422	-0.10127
0.178	-0.02933	0.178	-0.12869	0.17977	-0.12534	0.18444	-0.10131
0.17822	-0.02937	0.17822	-0.12869	0.18	-0.12547	0.18466	-0.10124
0.17844	-0.02941	0.17844	-0.12871	0.18022	-0.12559	0.18489	-0.10127
0.17866	-0.02941	0.17866	-0.12873	0.18044	-0.12566	0.18511	-0.10129
0.17889	-0.02947	0.17889	-0.12872	0.18066	-0.12592	0.18533	-0.1013
0.17911	-0.02947	0.17911	-0.12877	0.18089	-0.12593	0.18555	-0.1014
0.17933	-0.02942	0.17933	-0.12877	0.18111	-0.12617	0.18578	-0.10134
0.17955	-0.02951	0.17955	-0.12876	0.18133	-0.12618	0.186	-0.10133
0.17977	-0.02948	0.17977	-0.12874	0.18155	-0.12596	0.18622	-0.10137
0.18	-0.02945	0.18	-0.12877	0.18177	-0.12595	0.18644	-0.10144
0.18022	-0.02944	0.18022	-0.12878	0.182	-0.12609	0.18666	-0.10148
0.18044	-0.02941	0.18044	-0.12879	0.18222	-0.12623	0.18689	-0.10145
0.18066	-0.02942	0.18066	-0.1288	0.18244	-0.12629	0.18711	-0.10147
0.18089	-0.02947	0.18089	-0.12882	0.18266	-0.12657	0.18733	-0.10147
0.18111	-0.02939	0.18111	-0.12882	0.18289	-0.12667	0.18755	-0.10151
0.18133	-0.02941	0.18133	-0.12885	0.18311	-0.12635	0.18778	-0.10151
0.18155	-0.02945	0.18155	-0.12886	0.18333	-0.12629	0.188	-0.10155
0.18177	-0.02948	0.18177	-0.12884	0.18355	-0.12643	0.18822	-0.10149
0.182	-0.02945	0.182	-0.12887	0.18378	-0.12662	0.18844	-0.10137
0.18222	-0.02942	0.18222	-0.1289	0.184	-0.12674	0.18866	-0.10144
0.18244	-0.02947	0.18244	-0.12889	0.18422	-0.12679	0.18889	-0.1016
0.18266	-0.02943	0.18266	-0.1289	0.18444	-0.12686	0.18911	-0.10165
0.18289	-0.02951	0.18289	-0.12889	0.18466	-0.12654	0.18933	-0.10163
0.18311	-0.02944	0.18311	-0.12891	0.18489	-0.12658	0.18955	-0.10146
0.18333	-0.02942	0.18333	-0.12891	0.18511	-0.12672	0.18978	-0.10156
0.18355	-0.02938	0.18355	-0.12891	0.18533	-0.12695	0.19	-0.10163
0.18378	-0.02944	0.18378	-0.12893	0.18555	-0.12705	0.19022	-0.10165
0.184	-0.0294	0.184	-0.12895	0.18578	-0.12737	0.19044	-0.10163
0.18422	-0.02941	0.18422	-0.12896	0.186	-0.12754	0.19066	-0.10159
0.18444	-0.02929	0.18444	-0.12895	0.18622	-0.12765	0.19089	-0.10162
0.18466	-0.02934	0.18466	-0.12896	0.18644	-0.12707	0.19111	-0.1017
0.18489	-0.02933	0.18489	-0.12895	0.18666	-0.12711	0.19133	-0.10165
0.18511	-0.02942	0.18511	-0.12897	0.18689	-0.12732	0.19155	-0.10163
0.18533	-0.02941	0.18533	-0.12898	0.18711	-0.12751	0.19178	-0.10163
0.18555	-0.02938	0.18555	-0.12897	0.18733	-0.12767	0.192	-0.10154
0.18578	-0.0294	0.18578	-0.12898	0.18755	-0.12778	0.19222	-0.10163
0.186	-0.02946	0.186	-0.12898	0.18778	-0.12794	0.19244	-0.10174
0.18622	-0.02944	0.18622	-0.12898	0.188	-0.1281	0.19266	-0.10183
0.18644	-0.02943	0.18644	-0.129	0.18822	-0.12781	0.19289	-0.10181
0.18666	-0.02941	0.18666	-0.12902	0.18844	-0.12768	0.19311	-0.10169
0.18689	-0.02943	0.18689	-0.12903	0.18866	-0.12747	0.19333	-0.10164
0.18711	-0.02941	0.18711	-0.12906	0.18889	-0.12615	0.19355	-0.10173
0.18733	-0.02943	0.18733	-0.12906	0.18911	-0.12633	0.19378	-0.10181
0.18755	-0.02941	0.18755	-0.12904	0.18933	-0.12647	0.194	-0.10184
0.18778	-0.02938	0.18778	-0.12905	0.18955	-0.12667	0.19422	-0.10182
0.188	-0.02944	0.188	-0.12906	0.18978	-0.12679	0.19444	-0.10191
0.18822	-0.02943	0.18822	-0.12907	0.19	-0.12703	0.19466	-0.10179
0.18844	-0.02947	0.18844	-0.12907	0.19022	-0.12724	0.19489	-0.10172
0.18866	-0.02947	0.18866	-0.12907	0.19044	-0.12713	0.19511	-0.10184
0.18889	-0.02946	0.18889	-0.1291	0.19066	-0.12682	0.19533	-0.10185
0.18911	-0.02942	0.18911	-0.12912	0.19089	-0.12685	0.19555	-0.10187
0.18933	-0.02949	0.18933	-0.1291	0.19111	-0.12674	0.19578	-0.10184
0.18955	-0.02946	0.18955	-0.12912	0.19133	-0.12667	0.196	-0.10181
0.18978	-0.02946	0.18978	-0.12914	0.19155	-0.12636	0.19622	-0.10186
0.19	-0.02942	0.19	-0.12914	0.19178	-0.1265	0.19644	-0.10197
0.19022	-0.02946	0.19022	-0.12913	0.192	-0.12662	0.19666	-0.10193
0.19044	-0.02951	0.19044	-0.12914	0.19222	-0.12666	0.19689	-0.10193
0.19066	-0.02945	0.19066	-0.12915	0.19244	-0.12672	0.19711	-0.10189
0.19089	-0.02943	0.19089	-0.12914	0.19266	-0.1269	0.19733	-0.10198
0.19111	-0.02944	0.19111	-0.12916	0.19289	-0.12707	0.19755	-0.10196
0.19133	-0.02951	0.19133	-0.12917	0.19311	-0.12667	0.19778	-0.10199
0.19155	-0.02948	0.19155	-0.12915	0.19333	-0.12637	0.198	-0.10198
0.19178	-0.02946	0.19178	-0.12917	0.19355	-0.12636	0.19822	-0.10205
0.192	-0.02948	0.192	-0.12918	0.19378	-0.1263	0.19844	-0.10201
0.19222	-0.02952	0.19222	-0.12918	0.194	-0.12638	0.19866	-0.10193
0.19244	-0.02947	0.19244	-0.12919	0.19422	-0.1265	0.19889	-0.1021
0.19266	-0.02942	0.19266	-0.1292	0.19444	-0.12657	0.19911	-0.10219
0.19289	-0.02944	0.19289	-0.12923	0.19466	-0.12663	0.19933	-0.10214
0.19311	-0.02944	0.19311	-0.12922	0.19489	-0.1265	0.19955	-0.10207
0.19333	-0.02944	0.19333	-0.12922	0.19511	-0.12649	0.19978	-0.10215
0.19355	-0.02944	0.19355	-0.12923	0.19533	-0.12662	0.2	-0.10222
0.19378	-0.02941	0.19378	-0.12924	0.19555	-0.12668	0.20022	-0.10215
0.194	-0.02945	0.194	-0.12923	0.19578	-0.12669	0.20044	-0.10208
0.19422	-0.02938	0.19422	-0.1292	0.196	-0.12665	0.20066	-0.10217
0.19444	-0.02939	0.19444	-0.12924	0.19622	-0.12657	0.20089	-0.10226
0.19466	-0.02942	0.19466	-0.12925	0.19644	-0.12671	0.20111	-0.10227
0.19489	-0.02949	0.19489	-0.12925	0.19666	-0.12675	0.20133	-0.10219
0.19511	-0.02942	0.19511	-0.12929	0.19689	-0.12686	0.20155	-0.10226
0.19533	-0.02942	0.19533	-0.1293	0.19711	-0.12694	0.20178	-0.10224
0.19555	-0.02942	0.19555	-0.12932	0.19733	-0.12698	0.202	-0.10227
0.19578	-0.02946	0.19578	-0.1293	0.19755	-0.127	0.20222	-0.10233
0.196	-0.02944	0.196	-0.12932	0.19778	-0.1269	0.20244	-0.10233
0.19622	-0.02941	0.19622	-0.12934	0.198	-0.12704	0.20266	-0.10222
0.19644	-0.02936	0.19644	-0.12933	0.19822	-0.12702	0.20289	-0.10226
0.19666	-0.02938	0.19666	-0.12935	0.19844	-0.12705	0.20311	-0.10229
0.19689	-0.02939	0.19689	-0.12936	0.19866	-0.12716	0.20333	-0.10239
0.19711	-0.02935	0.19711	-0.12936	0.19889	-0.12721	0.20355	-0.10241
0.19733	-0.02937	0.19733	-0.12936	0.19911	-0.12717	0.20377	-0.10249
0.19755	-0.02941	0.19755	-0.12937	0.19933	-0.12726	0.204	-0.10252
0.19778	-0.02943	0.19778	-0.12941	0.19955	-0.12736	0.20422	-0.10234
0.198	-0.02946	0.198	-0.12942	0.19978	-0.12747	0.20444	-0.10247
0.19822	-0.02943	0.19822	-0.12945	0.2	-0.12754	0.20466	-0.10254
0.19844	-0.02946	0.19844	-0.12946	0.20022	-0.12773	0.20489	-0.10244
0.19866	-0.02948	0.19866	-0.12949	0.20044	-0.12784	0.20511	-0.10241
0.19889	-0.02941	0.19889	-0.12951	0.20066	-0.12796	0.20533	-0.10253
0.19911	-0.02935	0.19911	-0.1295	0.20089	-0.12792	0.20555	-0.10251
0.19933	-0.02939	0.19933	-0.1295	0.20111	-0.12784	0.20577	-0.10252
0.19955	-0.02941	0.19955	-0.12952	0.20133	-0.12799	0.206	-0.10246
0.19978	-0.02945	0.19978	-0.12954	0.20155	-0.12804	0.20622	-0.10257
0.2	-0.0294	0.2	-0.12955	0.20178	-0.12815	0.20644	-0.10258
0.20022	-0.02942	0.20022	-0.12957	0.202	-0.12833	0.20666	-0.10263
0.20044	-0.02947	0.20044	-0.12956	0.20222	-0.12856	0.20689	-0.10268
0.20066	-0.02945	0.20066	-0.12956	0.20244	-0.1287	0.20711	-0.10255
0.20089	-0.02939	0.20089	-0.12958	0.20266	-0.12893	0.20733	-0.10256
0.20111	-0.02941	0.20111	-0.12957	0.20289	-0.12767	0.20755	-0.10268
0.20133	-0.02936	0.20133	-0.12955	0.20311	-0.12755	0.20778	-0.10275
0.20155	-0.02936	0.20155	-0.12955	0.20333	-0.12757	0.208	-0.10277
0.20178	-0.0294	0.20178	-0.12958	0.20355	-0.12756	0.20822	-0.10262
0.202	-0.02943	0.202	-0.12957	0.20377	-0.12779	0.20844	-0.10268
0.20222	-0.02945	0.20222	-0.12957	0.204	-0.12786	0.20866	-0.10273
0.20244	-0.02953	0.20244	-0.12957	0.20422	-0.12795	0.20889	-0.10278
0.20266	-0.02954	0.20266	-0.12958	0.20444	-0.1281	0.20911	-0.10273
0.20289	-0.02948	0.20289	-0.12958	0.20466	-0.12816	0.20933	-0.1028
0.20311	-0.02948	0.20311	-0.12959	0.20489	-0.12823	0.20955	-0.1027
0.20333	-0.02951	0.20333	-0.1296	0.20511	-0.12837	0.20977	-0.10273
0.20355	-0.02942	0.20355	-0.12961	0.20533	-0.12857	0.21	-0.10279
0.20377	-0.02943	0.20377	-0.12966	0.20555	-0.12876	0.21022	-0.10284
0.204	-0.02942	0.204	-0.12964	0.20577	-0.12888	0.21044	-0.10287
0.20422	-0.02951	0.20422	-0.12964	0.206	-0.12908	0.21066	-0.10275
0.20444	-0.02948	0.20444	-0.12965	0.20622	-0.12936	0.21089	-0.10271
0.20466	-0.02944	0.20466	-0.12967	0.20644	-0.12969	0.21111	-0.10276
0.20489	-0.02946	0.20489	-0.12966	0.20666	-0.12964	0.21133	-0.10281
0.20511	-0.02939	0.20511	-0.12967	0.20689	-0.12953	0.21155	-0.10284
0.20533	-0.02941	0.20533	-0.1297	0.20711	-0.12962	0.21177	-0.10294
0.20555	-0.02941	0.20555	-0.12972	0.20733	-0.12977	0.212	-0.10297
0.20577	-0.02943	0.20577	-0.1297	0.20755	-0.12989	0.21222	-0.10292
0.206	-0.02947	0.206	-0.12972	0.20778	-0.12811	0.21244	-0.10291
0.20622	-0.02946	0.20622	-0.12972	0.208	-0.12865	0.21266	-0.1029
0.20644	-0.02929	0.20644	-0.12974	0.20822	-0.12898	0.21289	-0.10283
0.20666	-0.02935	0.20666	-0.12973	0.20844	-0.12956	0.21311	-0.10277
0.20689	-0.02934	0.20689	-0.12973	0.20866	-0.12945	0.21333	-0.10285
0.20711	-0.02935	0.20711	-0.12974	0.20889	-0.12953	0.21355	-0.10286
0.20733	-0.0294	0.20733	-0.12973	0.20911	-0.13001	0.21378	-0.10291
0.20755	-0.0294	0.20755	-0.12975	0.20933	-0.12958	0.214	-0.10293
0.20778	-0.02943	0.20778	-0.12976	0.20955	-0.12973	0.21422	-0.10302
0.208	-0.02944	0.208	-0.12978	0.20977	-0.12994	0.21444	-0.10292
0.20822	-0.0294	0.20822	-0.12978	0.21	-0.12993	0.21466	-0.10286
0.20844	-0.02937	0.20844	-0.12978	0.21022	-0.13036	0.21489	-0.10295
0.20866	-0.02933	0.20866	-0.1298	0.21044	-0.13052	0.21511	-0.10302
0.20889	-0.02935	0.20889	-0.12981	0.21066	-0.13068	0.21533	-0.10299
0.20911	-0.02939	0.20911	-0.12981	0.21089	-0.13086	0.21555	-0.10286
0.20933	-0.02927	0.20933	-0.12982	0.21111	-0.13084	0.21577	-0.10294
0.20955	-0.02932	0.20955	-0.12982	0.21133	-0.13087	0.216	-0.10297
0.20977	-0.02928	0.20977	-0.12983	0.21155	-0.13111	0.21622	-0.10296
0.21	-0.0293	0.21	-0.12984	0.21177	-0.13145	0.21644	-0.10302
0.21022	-0.0293	0.21022	-0.12987	0.212	-0.1308	0.21666	-0.10291
0.21044	-0.02926	0.21044	-0.12988	0.21222	-0.13088	0.21689	-0.10299
0.21066	-0.02931	0.21066	-0.12988	0.21244	-0.13111	0.21711	-0.10301
0.21089	-0.02934	0.21089	-0.12986	0.21266	-0.13131	0.21733	-0.10295
0.21111	-0.02929	0.21111	-0.12988	0.21289	-0.13154	0.21755	-0.10293
0.21133	-0.02932	0.21133	-0.1299	0.21311	-0.13171	0.21778	-0.10297
0.21155	-0.02932	0.21155	-0.1299	0.21333	-0.13191	0.218	-0.10302
0.21177	-0.02926	0.21177	-0.12991	0.21355	-0.13231	0.21822	-0.10299
0.212	-0.02926	0.212	-0.12992	0.21378	-0.13229	0.21844	-0.10296
0.21222	-0.02927	0.21222	-0.12991	0.214	-0.13264	0.21866	-0.10296
0.21244	-0.02923	0.21244	-0.12994	0.21422	-0.13276	0.21889	-0.10294
0.21266	-0.02921	0.21266	-0.12996	0.21444	-0.13285	0.21911	-0.10292
0.21289	-0.0292	0.21289	-0.12993	0.21466	-0.13299	0.21933	-0.10291
0.21311	-0.02921	0.21311	-0.12994	0.21489	-0.1334	0.21955	-0.10302
0.21333	-0.0292	0.21333	-0.12996	0.21511	-0.13358	0.21978	-0.10314
0.21355	-0.02917	0.21355	-0.12997	0.21533	-0.13371	0.22	-0.10304
0.21378	-0.02917	0.21378	-0.12997	0.21555	-0.13394	0.22022	-0.10302
0.214	-0.02921	0.214	-0.12999	0.21577	-0.13416	0.22044	-0.10304
0.21422	-0.02926	0.21422	-0.12998	0.216	-0.13399	0.22066	-0.10315
0.21444	-0.02927	0.21444	-0.12996	0.21622	-0.13389	0.22089	-0.10317
0.21466	-0.02929	0.21466	-0.12988	0.21644	-0.13389	0.22111	-0.10304
0.21489	-0.02926	0.21489	-0.12991	0.21666	-0.13388	0.22133	-0.10317
0.21511	-0.02919	0.21511	-0.12989	0.21689	-0.13401	0.22155	-0.10305
0.21533	-0.02919	0.21533	-0.1299	0.21711	-0.13411	0.22178	-0.10298
0.21555	-0.02918	0.21555	-0.12992	0.21733	-0.13429	0.222	-0.10297
0.21577	-0.02921	0.21577	-0.12994	0.21755	-0.13422	0.22222	-0.10302
0.216	-0.02922	0.216	-0.12994	0.21778	-0.13439	0.22244	-0.10304
0.21622	-0.02921	0.21622	-0.12991	0.218	-0.13357	0.22266	-0.1031
0.21644	-0.02921	0.21644	-0.12993	0.21822	-0.13342	0.22289	-0.10313
0.21666	-0.02915	0.21666	-0.12998	0.21844	-0.13389	0.22311	-0.10309
0.21689	-0.02916	0.21689	-0.12998	0.21866	-0.13418	0.22333	-0.10311
0.21711	-0.02915	0.21711	-0.12995	0.21889	-0.13382	0.22355	-0.10303
0.21733	-0.02914	0.21733	-0.12997	0.21911	-0.13253	0.22377	-0.10304
0.21755	-0.02919	0.21755	-0.13	0.21933	-0.13285	0.224	-0.10303
0.21778	-0.02924	0.21778	-0.13	0.21955	-0.1328	0.22422	-0.10297
0.218	-0.02919	0.218	-0.13001	0.21978	-0.13245	0.22444	-0.10298
0.21822	-0.02922	0.21822	-0.13002	0.22	-0.13257	0.22466	-0.10307
0.21844	-0.02928	0.21844	-0.13002	0.22022	-0.13276	0.22489	-0.10307
0.21866	-0.02925	0.21866	-0.13005	0.22044	-0.13329	0.22511	-0.10313
0.21889	-0.02919	0.21889	-0.13004	0.22066	-0.13206	0.22533	-0.10307
0.21911	-0.02921	0.21911	-0.13004	0.22089	-0.13219	0.22555	-0.10304
0.21933	-0.02918	0.21933	-0.13005	0.22111	-0.13238	0.22578	-0.10299
0.21955	-0.0292	0.21955	-0.13005	0.22133	-0.1323	0.226	-0.10304
0.21978	-0.02923	0.21978	-0.13008	0.22155	-0.13251	0.22622	-0.10311
0.22	-0.02923	0.22	-0.13007	0.22178	-0.1328	0.22644	-0.10308
0.22022	-0.02929	0.22022	-0.13007	0.222	-0.13285	0.22666	-0.10306
0.22044	-0.02929	0.22044	-0.13008	0.22222	-0.13276	0.22689	-0.10301
0.22066	-0.02933	0.22066	-0.13011	0.22244	-0.13308	0.22711	-0.10293
0.22089	-0.02926	0.22089	-0.13013	0.22266	-0.13334	0.22733	-0.10298
0.22111	-0.02915	0.22111	-0.13014	0.22289	-0.1341	0.22755	-0.10304
0.22133	-0.02918	0.22133	-0.13012	0.22311	-0.13436	0.22778	-0.10297
0.22155	-0.02921	0.22155	-0.1301	0.22333	-0.13458	0.228	-0.10293
0.22178	-0.02922	0.22178	-0.13015	0.22355	-0.13485	0.22822	-0.10297
0.222	-0.02919	0.222	-0.13012	0.22377	-0.13516	0.22844	-0.10306
0.22222	-0.02921	0.22222	-0.13013	0.224	-0.13556	0.22866	-0.10301
0.22244	-0.02919	0.22244	-0.13014	0.22422	-0.13444	0.22889	-0.10292
0.22266	-0.02918	0.22266	-0.13012	0.22444	-0.13423	0.22911	-0.10303
0.22289	-0.02923	0.22289	-0.13012	0.22466	-0.1343	0.22933	-0.10301
0.22311	-0.02922	0.22311	-0.13015	0.22489	-0.13452	0.22955	-0.10303
0.22333	-0.02919	0.22333	-0.13015	0.22511	-0.13475	0.22978	-0.10301
0.22355	-0.02918	0.22355	-0.13016	0.22533	-0.13506	0.23	-0.10308
0.22377	-0.02906	0.22377	-0.13015	0.22555	-0.1341	0.23022	-0.10313
0.224	-0.02917	0.224	-0.13016	0.22578	-0.13427	0.23044	-0.1032
0.22422	-0.02915	0.22422	-0.13018	0.226	-0.13441	0.23066	-0.10312
0.22444	-0.02914	0.22444	-0.13022	0.22622	-0.13462	0.23089	-0.10302
0.22466	-0.0291	0.22466	-0.13021	0.22644	-0.13468	0.23111	-0.10308
0.22489	-0.02916	0.22489	-0.13022	0.22666	-0.1348	0.23133	-0.10309
0.22511	-0.02922	0.22511	-0.1302	0.22689	-0.1349	0.23155	-0.10311
0.22533	-0.02917	0.22533	-0.13022	0.22711	-0.13553	0.23178	-0.10322
0.22555	-0.0292	0.22555	-0.13026	0.22733	-0.13589	0.232	-0.10325
0.22578	-0.02917	0.22578	-0.13026	0.22755	-0.13491	0.23222	-0.10321
0.226	-0.02911	0.226	-0.13027	0.22778	-0.13525	0.23244	-0.10318
0.22622	-0.0291	0.22622	-0.13029	0.228	-0.13532	0.23266	-0.10329
0.22644	-0.02904	0.22644	-0.1303	0.22822	-0.1357	0.23289	-0.10326
0.22666	-0.02904	0.22666	-0.13031	0.22844	-0.13559	0.23311	-0.10324
0.22689	-0.0291	0.22689	-0.13033	0.22866	-0.13549	0.23333	-0.10317
0.22711	-0.02912	0.22711	-0.13032	0.22889	-0.13549	0.23355	-0.10319
0.22733	-0.02911	0.22733	-0.1303	0.22911	-0.13564	0.23378	-0.10331
0.22755	-0.02917	0.22755	-0.13035	0.22933	-0.13585	0.234	-0.10328
0.22778	-0.02913	0.22778	-0.13032	0.22955	-0.13623	0.23422	-0.10326
0.228	-0.02917	0.228	-0.13035	0.22978	-0.13619	0.23444	-0.10323
0.22822	-0.02913	0.22822	-0.13037	0.23	-0.13634	0.23466	-0.10326
0.22844	-0.02915	0.22844	-0.13036	0.23022	-0.13657	0.23489	-0.1033
0.22866	-0.02904	0.22866	-0.13037	0.23044	-0.13674	0.23511	-0.10328
0.22889	-0.02911	0.22889	-0.13033	0.23066	-0.13695	0.23533	-0.10327
0.22911	-0.02911	0.22911	-0.13038	0.23089	-0.13715	0.23555	-0.10336
0.22933	-0.02914	0.22933	-0.13038	0.23111	-0.13744	0.23577	-0.10334
0.22955	-0.02911	0.22955	-0.13039	0.23133	-0.13777	0.236	-0.10344
0.22978	-0.02916	0.22978	-0.13041	0.23155	-0.13827	0.23622	-0.10339
0.23	-0.02912	0.23	-0.13041	0.23178	-0.13833	0.23644	-0.10335
0.23022	-0.02913	0.23022	-0.1304	0.232	-0.13858	0.23666	-0.10335
0.23044	-0.02909	0.23044	-0.13042	0.23222	-0.1332	0.23689	-0.10346
0.23066	-0.02911	0.23066	-0.13044	0.23244	-0.12967	0.23711	-0.10348
0.23089	-0.02909	0.23089	-0.13045	0.23266	-0.12993	0.23733	-0.10346
0.23111	-0.02904	0.23111	-0.13043	0.23289	-0.13012	0.23755	-0.10344
0.23133	-0.02895	0.23133	-0.13044	0.23311	-0.13042	0.23778	-0.1035
0.23155	-0.02897	0.23155	-0.13047	0.23333	-0.13016	0.238	-0.10355
0.23178	-0.02906	0.23178	-0.13045	0.23355	-0.13003	0.23822	-0.10356
0.232	-0.02908	0.232	-0.13046	0.23378	-0.13014	0.23844	-0.10356
0.23222	-0.02912	0.23222	-0.13049	0.234	-0.12993	0.23866	-0.10362
0.23244	-0.02914	0.23244	-0.1305	0.23422	-0.12994	0.23889	-0.10362
0.23266	-0.02907	0.23266	-0.1305	0.23444	-0.13009	0.23911	-0.10357
0.23289	-0.02914	0.23289	-0.13046	0.23466	-0.13013	0.23933	-0.10364
0.23311	-0.02906	0.23311	-0.1305	0.23489	-0.13043	0.23955	-0.10363
0.23333	-0.02908	0.23333	-0.13049	0.23511	-0.13041	0.23977	-0.10372
0.23355	-0.02911	0.23355	-0.13052	0.23533	-0.13064	0.24	-0.10369
0.23378	-0.02912	0.23378	-0.1305	0.23555	-0.13027	0.24022	-0.10364
0.234	-0.0291	0.234	-0.13051	0.23577	-0.13062	0.24044	-0.10372
0.23422	-0.02904	0.23422	-0.13051	0.236	-0.13078	0.24066	-0.1037
0.23444	-0.02907	0.23444	-0.13052	0.23622	-0.13072	0.24089	-0.10378
0.23466	-0.02907	0.23466	-0.13053	0.23644	-0.13075	0.24111	-0.10392
0.23489	-0.02904	0.23489	-0.13051	0.23666	-0.131	0.24133	-0.10379
0.23511	-0.02911	0.23511	-0.13052	0.23689	-0.13126	0.24155	-0.10377
0.23533	-0.02911	0.23533	-0.13053	0.23711	-0.13146	0.24178	-0.10377
0.23555	-0.02907	0.23555	-0.13053	0.23733	-0.13184	0.242	-0.10382
0.23577	-0.02898	0.23577	-0.13055	0.23755	-0.13133	0.24222	-0.10383
0.236	-0.02899	0.236	-0.13058	0.23778	-0.1303	0.24244	-0.10379
0.23622	-0.02906	0.23622	-0.13058	0.238	-0.13047	0.24266	-0.10369
0.23644	-0.02906	0.23644	-0.13057	0.23822	-0.13078	0.24289	-0.10367
0.23666	-0.02904	0.23666	-0.13058	0.23844	-0.1307	0.24311	-0.10373
0.23689	-0.02911	0.23689	-0.13058	0.23866	-0.13056	0.24333	-0.10373
0.23711	-0.02909	0.23711	-0.13056	0.23889	-0.1306	0.24355	-0.10375
0.23733	-0.02907	0.23733	-0.13059	0.23911	-0.13093	0.24378	-0.10378
0.23755	-0.02903	0.23755	-0.13058	0.23933	-0.13099	0.244	-0.10372
0.23778	-0.02905	0.23778	-0.13059	0.23955	-0.13114	0.24422	-0.10374
0.238	-0.02905	0.238	-0.1306	0.23977	-0.13124	0.24444	-0.10382
0.23822	-0.02901	0.23822	-0.13059	0.24	-0.13113	0.24466	-0.10376
0.23844	-0.02906	0.23844	-0.1306	0.24022	-0.13147	0.24489	-0.10372
0.23866	-0.02906	0.23866	-0.13063	0.24044	-0.13166	0.24511	-0.10369
0.23889	-0.02902	0.23889	-0.13063	0.24066	-0.13193	0.24533	-0.10362
0.23911	-0.02905	0.23911	-0.13062	0.24089	-0.13154	0.24555	-0.10371
0.23933	-0.02904	0.23933	-0.13064	0.24111	-0.1314	0.24577	-0.1037
0.23955	-0.02899	0.23955	-0.13065	0.24133	-0.13161	0.246	-0.10375
0.23977	-0.02897	0.23977	-0.13068	0.24155	-0.1318	0.24622	-0.10382
0.24	-0.029	0.24	-0.13066	0.24178	-0.13202	0.24644	-0.10374
0.24022	-0.02898	0.24022	-0.13067	0.242	-0.13213	0.24666	-0.10366
0.24044	-0.02899	0.24044	-0.13068	0.24222	-0.13222	0.24689	-0.1037
0.24066	-0.02899	0.24066	-0.1307	0.24244	-0.13242	0.24711	-0.10373
0.24089	-0.02899	0.24089	-0.13071	0.24266	-0.13261	0.24733	-0.10382
0.24111	-0.02898	0.24111	-0.13069	0.24289	-0.13284	0.24755	-0.10379
0.24133	-0.02901	0.24133	-0.1307	0.24311	-0.13286	0.24778	-0.10372
0.24155	-0.02903	0.24155	-0.13072	0.24333	-0.13275	0.248	-0.10376
0.24178	-0.02902	0.24178	-0.13074	0.24355	-0.1324	0.24822	-0.10374
0.242	-0.029	0.242	-0.13075	0.24378	-0.13204	0.24844	-0.10378
0.24222	-0.02895	0.24222	-0.13076	0.244	-0.13214	0.24866	-0.10385
0.24244	-0.02896	0.24244	-0.13076	0.24422	-0.13228	0.24889	-0.10383
0.24266	-0.02901	0.24266	-0.1308	0.24444	-0.13233	0.24911	-0.10386
0.24289	-0.02903	0.24289	-0.13079	0.24466	-0.13247	0.24933	-0.10382
0.24311	-0.029	0.24311	-0.13079	0.24489	-0.13264	0.24955	-0.1038
0.24333	-0.02895	0.24333	-0.1308	0.24511	-0.13267	0.24978	-0.10378
0.24355	-0.02896	0.24355	-0.13084	0.24533	-0.13266	0.25	-0.1038
0.24378	-0.02894	0.24378	-0.13085	0.24555	-0.13261	0.25022	-0.10376
0.244	-0.02898	0.244	-0.13086	0.24577	-0.1326	0.25044	-0.10379
0.24422	-0.02899	0.24422	-0.13085	0.246	-0.13277	0.25066	-0.10379
0.24444	-0.02902	0.24444	-0.13085	0.24622	-0.13298	0.25089	-0.10375
0.24466	-0.02903	0.24466	-0.13089	0.24644	-0.13293	0.25111	-0.10382
0.24489	-0.02902	0.24489	-0.13088	0.24666	-0.13298	0.25133	-0.10383
0.24511	-0.02903	0.24511	-0.1309	0.24689	-0.13316	0.25155	-0.10383
0.24533	-0.02895	0.24533	-0.13093	0.24711	-0.13332	0.25177	-0.10382
0.24555	-0.02896	0.24555	-0.13092	0.24733	-0.13357	0.252	-0.10379
0.24577	-0.02891	0.24577	-0.13094	0.24755	-0.13275	0.25222	-0.10375
0.246	-0.02901	0.246	-0.13094	0.24778	-0.13294	0.25244	-0.10377
0.24622	-0.02903	0.24622	-0.13095	0.248	-0.13305	0.25266	-0.10391
0.24644	-0.029	0.24644	-0.13098	0.24822	-0.13322	0.25289	-0.10392
0.24666	-0.029	0.24666	-0.13098	0.24844	-0.13343	0.25311	-0.10391
0.24689	-0.029	0.24689	-0.13097	0.24866	-0.13372	0.25333	-0.10384
0.24711	-0.02906	0.24711	-0.13099	0.24889	-0.13389	0.25355	-0.10383
0.24733	-0.02907	0.24733	-0.13101	0.24911	-0.13347	0.25377	-0.10391
0.24755	-0.02905	0.24755	-0.13102	0.24933	-0.13375	0.254	-0.10392
0.24778	-0.02903	0.24778	-0.13102	0.24955	-0.13404	0.25422	-0.10396
0.248	-0.02909	0.248	-0.13103	0.24978	-0.13331	0.25444	-0.104
0.24822	-0.02914	0.24822	-0.13105	0.25	-0.13308	0.25466	-0.10404
0.24844	-0.0291	0.24844	-0.13106	0.25022	-0.13325	0.25489	-0.10397
0.24866	-0.02911	0.24866	-0.13106	0.25044	-0.13336	0.25511	-0.10389
0.24889	-0.02911	0.24889	-0.13107	0.25066	-0.13344	0.25533	-0.10387
0.24911	-0.0291	0.24911	-0.13107	0.25089	-0.13362	0.25555	-0.10384
0.24933	-0.02911	0.24933	-0.13109	0.25111	-0.13368	0.25578	-0.10392
0.24955	-0.02911	0.24955	-0.1311	0.25133	-0.1337	0.256	-0.10403
0.24978	-0.02919	0.24978	-0.13113	0.25155	-0.13386	0.25622	-0.10404
0.25	-0.02912	0.25	-0.13113	0.25177	-0.1339	0.25644	-0.10408
0.25022	-0.02913	0.25022	-0.13113	0.252	-0.13399	0.25666	-0.10414
0.25044	-0.02912	0.25044	-0.13112	0.25222	-0.13419	0.25689	-0.10404
0.25066	-0.02908	0.25066	-0.13115	0.25244	-0.13418	0.25711	-0.10391
0.25089	-0.02906	0.25089	-0.13117	0.25266	-0.13423	0.25733	-0.10389
0.25111	-0.0291	0.25111	-0.13116	0.25289	-0.13431	0.25755	-0.10405
0.25133	-0.02918	0.25133	-0.13118	0.25311	-0.13439	0.25777	-0.10418
0.25155	-0.02911	0.25155	-0.13118	0.25333	-0.13437	0.258	-0.10418
0.25177	-0.02909	0.25177	-0.1312	0.25355	-0.13435	0.25822	-0.1041
0.252	-0.02906	0.252	-0.13122	0.25377	-0.13443	0.25844	-0.104
0.25222	-0.02907	0.25222	-0.13123	0.254	-0.13428	0.25866	-0.10408
0.25244	-0.02908	0.25244	-0.13123	0.25422	-0.1343	0.25889	-0.10407
0.25266	-0.02915	0.25266	-0.13123	0.25444	-0.13436	0.25911	-0.10407
0.25289	-0.02907	0.25289	-0.13123	0.25466	-0.13448	0.25933	-0.10415
0.25311	-0.02908	0.25311	-0.13127	0.25489	-0.134	0.25955	-0.10428
0.25333	-0.02913	0.25333	-0.13126	0.25511	-0.13303	0.25978	-0.10435
0.25355	-0.02912	0.25355	-0.13126	0.25533	-0.13323	0.26	-0.10425
0.25377	-0.02917	0.25377	-0.13127	0.25555	-0.13333	0.26022	-0.10427
0.254	-0.02917	0.254	-0.13127	0.25578	-0.13349	0.26044	-0.10418
0.25422	-0.02912	0.25422	-0.13127	0.256	-0.13361	0.26066	-0.10419
0.25444	-0.02914	0.25444	-0.1313	0.25622	-0.13359	0.26089	-0.10419
0.25466	-0.02916	0.25466	-0.13129	0.25644	-0.13354	0.26111	-0.10416
0.25489	-0.02915	0.25489	-0.13131	0.25666	-0.13373	0.26133	-0.10422
0.25511	-0.02919	0.25511	-0.1313	0.25689	-0.13372	0.26155	-0.1042
0.25533	-0.02918	0.25533	-0.13132	0.25711	-0.13376	0.26177	-0.10423
0.25555	-0.0292	0.25555	-0.13133	0.25733	-0.13374	0.262	-0.10418
0.25578	-0.02921	0.25578	-0.13133	0.25755	-0.13392	0.26222	-0.10423
0.256	-0.02922	0.256	-0.13133	0.25777	-0.13394	0.26244	-0.10429
0.25622	-0.02924	0.25622	-0.13134	0.258	-0.13391	0.26266	-0.10437
0.25644	-0.02915	0.25644	-0.13135	0.25822	-0.13396	0.26289	-0.10421
0.25666	-0.02913	0.25666	-0.13135	0.25844	-0.13405	0.26311	-0.10416
0.25689	-0.0291	0.25689	-0.13136	0.25866	-0.13417	0.26333	-0.10426
0.25711	-0.02915	0.25711	-0.13137	0.25889	-0.13412	0.26355	-0.10435
0.25733	-0.02918	0.25733	-0.13137	0.25911	-0.13421	0.26377	-0.10439
0.25755	-0.02918	0.25755	-0.13139	0.25933	-0.13411	0.264	-0.10441
0.25777	-0.02914	0.25777	-0.13139	0.25955	-0.13419	0.26422	-0.10436
0.258	-0.02914	0.258	-0.1314	0.25978	-0.13448	0.26444	-0.10427
0.25822	-0.02913	0.25822	-0.1314	0.26	-0.1345	0.26466	-0.10433
0.25844	-0.02919	0.25844	-0.1314	0.26022	-0.1347	0.26489	-0.10451
0.25866	-0.0292	0.25866	-0.1314	0.26044	-0.13486	0.26511	-0.10443
0.25889	-0.02914	0.25889	-0.13143	0.26066	-0.13503	0.26533	-0.10452
0.25911	-0.02918	0.25911	-0.13143	0.26089	-0.13521	0.26555	-0.10462
0.25933	-0.02919	0.25933	-0.13146	0.26111	-0.13471	0.26577	-0.10458
0.25955	-0.0292	0.25955	-0.13146	0.26133	-0.1333	0.266	-0.10452
0.25978	-0.02918	0.25978	-0.13147	0.26155	-0.13362	0.26622	-0.10454
0.26	-0.02919	0.26	-0.13146	0.26177	-0.13388	0.26644	-0.10461
0.26022	-0.02917	0.26022	-0.13148	0.262	-0.13416	0.26666	-0.10452
0.26044	-0.0292	0.26044	-0.13148	0.26222	-0.13444	0.26689	-0.10452
0.26066	-0.02916	0.26066	-0.13149	0.26244	-0.1347	0.26711	-0.10461
0.26089	-0.02917	0.26089	-0.13149	0.26266	-0.1349	0.26733	-0.10472
0.26111	-0.02918	0.26111	-0.13151	0.26289	-0.13515	0.26755	-0.10471
0.26133	-0.02919	0.26133	-0.13152	0.26311	-0.13539	0.26778	-0.10479
0.26155	-0.02924	0.26155	-0.13153	0.26333	-0.13548	0.268	-0.10481
0.26177	-0.02917	0.26177	-0.13152	0.26355	-0.13583	0.26822	-0.10484
0.262	-0.02912	0.262	-0.13152	0.26377	-0.13616	0.26844	-0.10483
0.26222	-0.02911	0.26222	-0.13152	0.264	-0.13628	0.26866	-0.10485
0.26244	-0.02909	0.26244	-0.13153	0.26422	-0.13658	0.26889	-0.10489
0.26266	-0.02915	0.26266	-0.13154	0.26444	-0.135	0.26911	-0.10495
0.26289	-0.02915	0.26289	-0.13157	0.26466	-0.13175	0.26933	-0.1049
0.26311	-0.02913	0.26311	-0.13157	0.26489	-0.13189	0.26955	-0.10494
0.26333	-0.02911	0.26333	-0.13156	0.26511	-0.13173	0.26978	-0.10497
0.26355	-0.02912	0.26355	-0.13162	0.26533	-0.13174	0.27	-0.105
0.26377	-0.02915	0.26377	-0.13161	0.26555	-0.13179	0.27022	-0.10497
0.264	-0.02921	0.264	-0.1316	0.26577	-0.13186	0.27044	-0.10493
0.26422	-0.02921	0.26422	-0.13162	0.266	-0.13181	0.27066	-0.10505
0.26444	-0.02917	0.26444	-0.1316	0.26622	-0.13189	0.27089	-0.10509
0.26466	-0.02918	0.26466	-0.13162	0.26644	-0.13184	0.27111	-0.10513
0.26489	-0.02914	0.26489	-0.13163	0.26666	-0.13191	0.27133	-0.10521
0.26511	-0.02914	0.26511	-0.13163	0.26689	-0.13196	0.27155	-0.10512
0.26533	-0.02917	0.26533	-0.13164	0.26711	-0.13195	0.27177	-0.10507
0.26555	-0.02917	0.26555	-0.13167	0.26733	-0.13204	0.272	-0.10512
0.26577	-0.02918	0.26577	-0.13167	0.26755	-0.13196	0.27222	-0.10521
0.266	-0.02915	0.266	-0.13166	0.26778	-0.132	0.27244	-0.10523
0.26622	-0.02916	0.26622	-0.13167	0.268	-0.13209	0.27266	-0.10519
0.26644	-0.02917	0.26644	-0.13171	0.26822	-0.13202	0.27289	-0.10518
0.26666	-0.02915	0.26666	-0.13171	0.26844	-0.13199	0.27311	-0.10518
0.26689	-0.02922	0.26689	-0.13174	0.26866	-0.13213	0.27333	-0.1053
0.26711	-0.02923	0.26711	-0.13173	0.26889	-0.13231	0.27355	-0.10534
0.26733	-0.0293	0.26733	-0.13173	0.26911	-0.1323	0.27377	-0.1054
0.26755	-0.02922	0.26755	-0.13174	0.26933	-0.13243	0.274	-0.1054
0.26778	-0.0292	0.26778	-0.13178	0.26955	-0.13239	0.27422	-0.10544
0.268	-0.02929	0.268	-0.13177	0.26978	-0.13252	0.27444	-0.10539
0.26822	-0.02932	0.26822	-0.13175	0.27	-0.13254	0.27466	-0.10523
0.26844	-0.02931	0.26844	-0.13176	0.27022	-0.13267	0.27489	-0.10522
0.26866	-0.02928	0.26866	-0.13174	0.27044	-0.13271	0.27511	-0.10536
0.26889	-0.02921	0.26889	-0.13175	0.27066	-0.13265	0.27533	-0.10545
0.26911	-0.0292	0.26911	-0.13177	0.27089	-0.13272	0.27555	-0.10547
0.26933	-0.02919	0.26933	-0.13178	0.27111	-0.13289	0.27577	-0.10538
0.26955	-0.02924	0.26955	-0.13179	0.27133	-0.13292	0.276	-0.10545
0.26978	-0.02927	0.26978	-0.13181	0.27155	-0.13309	0.27622	-0.10542
0.27	-0.02922	0.27	-0.1318	0.27177	-0.13321	0.27644	-0.10546
0.27022	-0.0292	0.27022	-0.13179	0.272	-0.13351	0.27666	-0.10546
0.27044	-0.02921	0.27044	-0.1318	0.27222	-0.1337	0.27689	-0.10556
0.27066	-0.02913	0.27066	-0.13184	0.27244	-0.13391	0.27711	-0.10557
0.27089	-0.02914	0.27089	-0.13184	0.27266	-0.13384	0.27733	-0.10556
0.27111	-0.02917	0.27111	-0.13182	0.27289	-0.13402	0.27755	-0.1056
0.27133	-0.0292	0.27133	-0.13185	0.27311	-0.13417	0.27777	-0.10564
0.27155	-0.0292	0.27155	-0.13186	0.27333	-0.13434	0.278	-0.10551
0.27177	-0.02915	0.27177	-0.13189	0.27355	-0.13459	0.27822	-0.10557
0.272	-0.02921	0.272	-0.13187	0.27377	-0.1343	0.27844	-0.1057
0.27222	-0.0292	0.27222	-0.13187	0.274	-0.13451	0.27867	-0.10568
0.27244	-0.02908	0.27244	-0.13188	0.27422	-0.13479	0.27889	-0.10564
0.27266	-0.02918	0.27266	-0.13187	0.27444	-0.13488	0.27911	-0.1057
0.27289	-0.02917	0.27289	-0.13189	0.27466	-0.13514	0.27933	-0.10565
0.27311	-0.02916	0.27311	-0.13191	0.27489	-0.13513	0.27956	-0.10566
0.27333	-0.02919	0.27333	-0.13191	0.27511	-0.13489	0.27978	-0.10571
0.27355	-0.02915	0.27355	-0.13193	0.27533	-0.13284	0.28	-0.10577
0.27377	-0.02914	0.27377	-0.13192	0.27555	-0.13294	0.28022	-0.10574
0.274	-0.02911	0.274	-0.13192	0.27577	-0.13299	0.28044	-0.10573
0.27422	-0.0291	0.27422	-0.13195	0.276	-0.1329	0.28067	-0.10573
0.27444	-0.02916	0.27444	-0.13197	0.27622	-0.13299	0.28089	-0.10583
0.27466	-0.02908	0.27466	-0.13196	0.27644	-0.13302	0.28111	-0.10574
0.27489	-0.02905	0.27489	-0.13196	0.27666	-0.13297	0.28133	-0.10571
0.27511	-0.02903	0.27511	-0.13199	0.27689	-0.13309	0.28156	-0.10571
0.27533	-0.02909	0.27533	-0.132	0.27711	-0.13324	0.28178	-0.10575
0.27555	-0.0291	0.27555	-0.132	0.27733	-0.13319	0.282	-0.1058
0.27577	-0.02909	0.27577	-0.13201	0.27755	-0.13328	0.28222	-0.10579
0.276	-0.02911	0.276	-0.132	0.27777	-0.13327	0.28244	-0.10585
0.27622	-0.0291	0.27622	-0.132	0.278	-0.13334	0.28267	-0.10584
0.27644	-0.02912	0.27644	-0.13202	0.27822	-0.13335	0.28289	-0.10584
0.27666	-0.02908	0.27666	-0.13203	0.27844	-0.13353	0.28311	-0.10576
0.27689	-0.02909	0.27689	-0.13204	0.27867	-0.13354	0.28333	-0.10577
0.27711	-0.02914	0.27711	-0.13203	0.27889	-0.13366	0.28356	-0.10581
0.27733	-0.02913	0.27733	-0.13204	0.27911	-0.13357	0.28378	-0.10596
0.27755	-0.02916	0.27755	-0.13205	0.27933	-0.13364	0.284	-0.10588
0.27777	-0.0292	0.27777	-0.13206	0.27956	-0.13373	0.28422	-0.10581
0.278	-0.02916	0.278	-0.13205	0.27978	-0.13348	0.28444	-0.10576
0.27822	-0.02914	0.27822	-0.13206	0.28	-0.1335	0.28467	-0.10583
0.27844	-0.02916	0.27844	-0.13204	0.28022	-0.13312	0.28489	-0.10593
0.27867	-0.02919	0.27867	-0.13205	0.28044	-0.13358	0.28511	-0.10586
0.27889	-0.02922	0.27889	-0.13204	0.28067	-0.13404	0.28533	-0.10594
0.27911	-0.02917	0.27911	-0.13205	0.28089	-0.13424	0.28556	-0.10599
0.27933	-0.0291	0.27933	-0.13204	0.28111	-0.13403	0.28578	-0.10603
0.27956	-0.02912	0.27956	-0.13206	0.28133	-0.13423	0.286	-0.10604
0.27978	-0.02912	0.27978	-0.13208	0.28156	-0.13435	0.28622	-0.10589
0.28	-0.02911	0.28	-0.13209	0.28178	-0.1346	0.28644	-0.10591
0.28022	-0.02914	0.28022	-0.13208	0.282	-0.13479	0.28667	-0.10602
0.28044	-0.02909	0.28044	-0.13209	0.28222	-0.13463	0.28689	-0.1062
0.28067	-0.02917	0.28067	-0.1321	0.28244	-0.13475	0.28711	-0.10614
0.28089	-0.02913	0.28089	-0.13208	0.28267	-0.13502	0.28733	-0.10601
0.28111	-0.02907	0.28111	-0.13209	0.28289	-0.13525	0.28756	-0.10606
0.28133	-0.02906	0.28133	-0.13207	0.28311	-0.13535	0.28778	-0.10604
0.28156	-0.02913	0.28156	-0.13211	0.28333	-0.1352	0.288	-0.1061
0.28178	-0.02914	0.28178	-0.13212	0.28356	-0.1352	0.28822	-0.10614
0.282	-0.0291	0.282	-0.13212	0.28378	-0.13519	0.28844	-0.10617
0.28222	-0.0291	0.28222	-0.1321	0.284	-0.13539	0.28867	-0.10613
0.28244	-0.02908	0.28244	-0.13212	0.28422	-0.13544	0.28889	-0.10608
0.28267	-0.02905	0.28267	-0.13213	0.28444	-0.13548	0.28911	-0.106
0.28289	-0.02906	0.28289	-0.13215	0.28467	-0.13559	0.28933	-0.10605
0.28311	-0.02907	0.28311	-0.13216	0.28489	-0.13556	0.28956	-0.10604
0.28333	-0.02911	0.28333	-0.13217	0.28511	-0.1356	0.28978	-0.10615
0.28356	-0.02907	0.28356	-0.13219	0.28533	-0.13595	0.29	-0.10614
0.28378	-0.02903	0.28378	-0.13221	0.28556	-0.13653	0.29022	-0.10614
0.284	-0.029	0.284	-0.1322	0.28578	-0.1368	0.29044	-0.10613
0.28422	-0.02899	0.28422	-0.13218	0.286	-0.13646	0.29067	-0.10605
0.28444	-0.02903	0.28444	-0.1322	0.28622	-0.1367	0.29089	-0.10615
0.28467	-0.02903	0.28467	-0.1322	0.28644	-0.13688	0.29111	-0.10627
0.28489	-0.02902	0.28489	-0.13222	0.28667	-0.13712	0.29133	-0.10615
0.28511	-0.02904	0.28511	-0.13222	0.28689	-0.1374	0.29156	-0.10617
0.28533	-0.02903	0.28533	-0.13222	0.28711	-0.13721	0.29178	-0.10615
0.28556	-0.02905	0.28556	-0.1322	0.28733	-0.13637	0.292	-0.10624
0.28578	-0.02909	0.28578	-0.13222	0.28756	-0.13671	0.29222	-0.10631
0.286	-0.02908	0.286	-0.13221	0.28778	-0.137	0.29244	-0.10628
0.28622	-0.02907	0.28622	-0.13224	0.288	-0.13699	0.29267	-0.10617
0.28644	-0.02909	0.28644	-0.13224	0.28822	-0.13713	0.29289	-0.10623
0.28667	-0.02908	0.28667	-0.13225	0.28844	-0.13735	0.29311	-0.10639
0.28689	-0.02909	0.28689	-0.13226	0.28867	-0.13711	0.29333	-0.10631
0.28711	-0.02904	0.28711	-0.13226	0.28889	-0.13688	0.29356	-0.10617
0.28733	-0.02907	0.28733	-0.13228	0.28911	-0.13719	0.29378	-0.10622
0.28756	-0.02908	0.28756	-0.13228	0.28933	-0.13748	0.294	-0.10627
0.28778	-0.02905	0.28778	-0.13227	0.28956	-0.13775	0.29422	-0.10632
0.288	-0.02905	0.288	-0.13228	0.28978	-0.13685	0.29444	-0.1063
0.28822	-0.029	0.28822	-0.1323	0.29	-0.13713	0.29467	-0.10627
0.28844	-0.02904	0.28844	-0.13232	0.29022	-0.13732	0.29489	-0.10634
0.28867	-0.02908	0.28867	-0.13233	0.29044	-0.13737	0.29511	-0.10628
0.28889	-0.02912	0.28889	-0.1323	0.29067	-0.13763	0.29533	-0.10629
0.28911	-0.02907	0.28911	-0.13236	0.29089	-0.13783	0.29556	-0.10637
0.28933	-0.02907	0.28933	-0.13236	0.29111	-0.13826	0.29578	-0.1064
0.28956	-0.02907	0.28956	-0.13236	0.29133	-0.13786	0.296	-0.10635
0.28978	-0.02909	0.28978	-0.13237	0.29156	-0.1379	0.29622	-0.1062
0.29	-0.02909	0.29	-0.13236	0.29178	-0.1382	0.29644	-0.10622
0.29022	-0.02903	0.29022	-0.13239	0.292	-0.13836	0.29667	-0.10641
0.29044	-0.02901	0.29044	-0.13239	0.29222	-0.13858	0.29689	-0.10651
0.29067	-0.02909	0.29067	-0.13242	0.29244	-0.13877	0.29711	-0.10647
0.29089	-0.02907	0.29089	-0.13243	0.29267	-0.13892	0.29733	-0.10645
0.29111	-0.02911	0.29111	-0.13243	0.29289	-0.13912	0.29756	-0.10635
0.29133	-0.02906	0.29133	-0.1324	0.29311	-0.13898	0.29778	-0.10641
0.29156	-0.02905	0.29156	-0.13243	0.29333	-0.13926	0.298	-0.10645
0.29178	-0.02908	0.29178	-0.13245	0.29356	-0.13939	0.29822	-0.10652
0.292	-0.02905	0.292	-0.13242	0.29378	-0.13961	0.29844	-0.10649
0.29222	-0.02908	0.29222	-0.13244	0.294	-0.13977	0.29867	-0.10644
0.29244	-0.02907	0.29244	-0.13246	0.29422	-0.13829	0.29889	-0.10638
0.29267	-0.02907	0.29267	-0.13246	0.29444	-0.13759	0.29911	-0.10644
0.29289	-0.029	0.29289	-0.13248	0.29467	-0.13761	0.29933	-0.10651
0.29311	-0.02896	0.29311	-0.13247	0.29489	-0.1376	0.29956	-0.1064
0.29333	-0.02901	0.29333	-0.13249	0.29511	-0.13786	0.29978	-0.10646
0.29356	-0.02898	0.29356	-0.1325	0.29533	-0.13797	0.3	-0.10654
0.29378	-0.02904	0.29378	-0.13251	0.29556	-0.13793	0.30022	-0.10651
0.294	-0.02903	0.294	-0.13252	0.29578	-0.13818	0.30044	-0.10636
0.29422	-0.029	0.29422	-0.13255	0.296	-0.13754	0.30067	-0.10642
0.29444	-0.029	0.29444	-0.13256	0.29622	-0.13649	0.30089	-0.10651
0.29467	-0.02898	0.29467	-0.13252	0.29644	-0.13633	0.30111	-0.10642
0.29489	-0.02896	0.29489	-0.13253	0.29667	-0.13658	0.30133	-0.10638
0.29511	-0.02893	0.29511	-0.13253	0.29689	-0.13665	0.30156	-0.10637
0.29533	-0.02901	0.29533	-0.13253	0.29711	-0.13672	0.30178	-0.10648
0.29556	-0.02896	0.29556	-0.13255	0.29733	-0.13686	0.302	-0.10641
0.29578	-0.029	0.29578	-0.13255	0.29756	-0.13687	0.30222	-0.10641
0.296	-0.02901	0.296	-0.13253	0.29778	-0.13694	0.30244	-0.10636
0.29622	-0.02898	0.29622	-0.13254	0.298	-0.13725	0.30267	-0.10653
0.29644	-0.02896	0.29644	-0.13256	0.29822	-0.1375	0.30289	-0.10655
0.29667	-0.029	0.29667	-0.13258	0.29844	-0.13748	0.30311	-0.10651
0.29689	-0.02898	0.29689	-0.13258	0.29867	-0.13782	0.30333	-0.10649
0.29711	-0.02899	0.29711	-0.13257	0.29889	-0.13798	0.30356	-0.10642
0.29733	-0.02896	0.29733	-0.13258	0.29911	-0.13817	0.30378	-0.10645
0.29756	-0.02883	0.29756	-0.13262	0.29933	-0.1382	0.304	-0.10657
0.29778	-0.02884	0.29778	-0.13262	0.29956	-0.13847	0.30422	-0.10662
0.298	-0.02884	0.298	-0.13259	0.29978	-0.13875	0.30444	-0.1066
0.29822	-0.02882	0.29822	-0.13262	0.3	-0.13914	0.30467	-0.10659
0.29844	-0.02887	0.29844	-0.13263	0.30022	-0.13947	0.30489	-0.10657
0.29867	-0.02888	0.29867	-0.13264	0.30044	-0.13939	0.30511	-0.10668
0.29889	-0.02892	0.29889	-0.13264	0.30067	-0.13508	0.30533	-0.10659
0.29911	-0.02889	0.29911	-0.13265	0.30089	-0.13351	0.30556	-0.10637
0.29933	-0.02883	0.29933	-0.13266	0.30111	-0.1335	0.30578	-0.10649
0.29956	-0.02889	0.29956	-0.13266	0.30133	-0.13375	0.306	-0.10656
0.29978	-0.02885	0.29978	-0.13264	0.30156	-0.13395	0.30622	-0.10658
0.3	-0.02883	0.3	-0.13266	0.30178	-0.13417	0.30644	-0.10665
0.30022	-0.02889	0.30022	-0.13264	0.302	-0.13448	0.30667	-0.10667
0.30044	-0.02885	0.30044	-0.13266	0.30222	-0.13488	0.30689	-0.10668
0.30067	-0.02895	0.30067	-0.13268	0.30244	-0.13464	0.30711	-0.1067
0.30089	-0.02892	0.30089	-0.13265	0.30267	-0.13474	0.30733	-0.10666
0.30111	-0.02898	0.30111	-0.13269	0.30289	-0.13506	0.30756	-0.10669
0.30133	-0.02895	0.30133	-0.13272	0.30311	-0.13532	0.30778	-0.10673
0.30156	-0.02892	0.30156	-0.13271	0.30333	-0.13552	0.308	-0.10673
0.30178	-0.02893	0.30178	-0.13272	0.30356	-0.13543	0.30822	-0.10678
0.302	-0.02885	0.302	-0.13272	0.30378	-0.13568	0.30844	-0.10667
0.30222	-0.02886	0.30222	-0.13272	0.304	-0.13596	0.30867	-0.10672
0.30244	-0.02886	0.30244	-0.13272	0.30422	-0.13625	0.30889	-0.10681
0.30267	-0.02878	0.30267	-0.13272	0.30444	-0.1356	0.30911	-0.10677
0.30289	-0.02888	0.30289	-0.13274	0.30467	-0.13418	0.30933	-0.10669
0.30311	-0.0289	0.30311	-0.13276	0.30489	-0.13434	0.30956	-0.1067
0.30333	-0.02886	0.30333	-0.13275	0.30511	-0.1344	0.30978	-0.10672
0.30356	-0.0289	0.30356	-0.13276	0.30533	-0.13455	0.31	-0.10681
0.30378	-0.02884	0.30378	-0.13277	0.30556	-0.13474	0.31022	-0.10678
0.304	-0.02875	0.304	-0.13276	0.30578	-0.13491	0.31044	-0.10684
0.30422	-0.0288	0.30422	-0.13276	0.306	-0.13482	0.31067	-0.10691
0.30444	-0.02878	0.30444	-0.13276	0.30622	-0.13494	0.31089	-0.10683
0.30467	-0.02886	0.30467	-0.13276	0.30644	-0.13497	0.31111	-0.10682
0.30489	-0.02886	0.30489	-0.13279	0.30667	-0.13519	0.31133	-0.10677
0.30511	-0.02881	0.30511	-0.13283	0.30689	-0.13544	0.31156	-0.10675
0.30533	-0.02884	0.30533	-0.13281	0.30711	-0.13552	0.31178	-0.1068
0.30556	-0.0288	0.30556	-0.1328	0.30733	-0.13558	0.312	-0.10674
0.30578	-0.02879	0.30578	-0.13282	0.30756	-0.13553	0.31222	-0.10681
0.306	-0.02883	0.306	-0.13285	0.30778	-0.13586	0.31244	-0.10681
0.30622	-0.02879	0.30622	-0.13285	0.308	-0.13605	0.31267	-0.10677
0.30644	-0.02875	0.30644	-0.13285	0.30822	-0.13618	0.31289	-0.1068
0.30667	-0.02883	0.30667	-0.13289	0.30844	-0.13633	0.31311	-0.10681
0.30689	-0.02888	0.30689	-0.13288	0.30867	-0.13665	0.31333	-0.10689
0.30711	-0.02887	0.30711	-0.1329	0.30889	-0.13689	0.31356	-0.10696
0.30733	-0.02878	0.30733	-0.13292	0.30911	-0.13704	0.31378	-0.10694
0.30756	-0.02885	0.30756	-0.13293	0.30933	-0.13736	0.314	-0.10694
0.30778	-0.02881	0.30778	-0.13293	0.30956	-0.13736	0.31422	-0.10694
0.308	-0.02877	0.308	-0.13295	0.30978	-0.13595	0.31444	-0.10683
0.30822	-0.02877	0.30822	-0.13296	0.31	-0.13535	0.31467	-0.10687
0.30844	-0.02875	0.30844	-0.13296	0.31022	-0.13549	0.31489	-0.10698
0.30867	-0.02877	0.30867	-0.13297	0.31044	-0.13555	0.31511	-0.10698
0.30889	-0.02876	0.30889	-0.13296	0.31067	-0.13565	0.31533	-0.10695
0.30911	-0.02876	0.30911	-0.13299	0.31089	-0.13575	0.31556	-0.10701
0.30933	-0.02879	0.30933	-0.13299	0.31111	-0.13587	0.31578	-0.10705
0.30956	-0.02879	0.30956	-0.13299	0.31133	-0.13574	0.316	-0.10694
0.30978	-0.02876	0.30978	-0.133	0.31156	-0.13598	0.31622	-0.10688
0.31	-0.02876	0.31	-0.13297	0.31178	-0.136	0.31644	-0.10698
0.31022	-0.02871	0.31022	-0.133	0.312	-0.13608	0.31667	-0.10701
0.31044	-0.02876	0.31044	-0.13301	0.31222	-0.13607	0.31689	-0.1071
0.31067	-0.02882	0.31067	-0.13303	0.31244	-0.1355	0.31711	-0.10703
0.31089	-0.02885	0.31089	-0.13304	0.31267	-0.13558	0.31733	-0.10697
0.31111	-0.02879	0.31111	-0.13301	0.31289	-0.13586	0.31756	-0.10698
0.31133	-0.02877	0.31133	-0.13305	0.31311	-0.13618	0.31778	-0.10699
0.31156	-0.02873	0.31156	-0.13308	0.31333	-0.13601	0.318	-0.10708
0.31178	-0.02874	0.31178	-0.13306	0.31356	-0.13607	0.31822	-0.10713
0.312	-0.02878	0.312	-0.13308	0.31378	-0.1363	0.31844	-0.10715
0.31222	-0.02873	0.31222	-0.13309	0.314	-0.13653	0.31867	-0.10703
0.31244	-0.02867	0.31244	-0.13308	0.31422	-0.1368	0.31889	-0.10704
0.31267	-0.02865	0.31267	-0.13308	0.31444	-0.13699	0.31911	-0.10703
0.31289	-0.02864	0.31289	-0.1331	0.31467	-0.13626	0.31933	-0.10707
0.31311	-0.02868	0.31311	-0.1331	0.31489	-0.13636	0.31956	-0.10719
0.31333	-0.02867	0.31333	-0.1331	0.31511	-0.13656	0.31978	-0.1072
0.31356	-0.02869	0.31356	-0.13313	0.31533	-0.13685	0.32	-0.10711
0.31378	-0.02865	0.31378	-0.13313	0.31556	-0.13713	0.32022	-0.10707
0.314	-0.02859	0.314	-0.13313	0.31578	-0.13744	0.32044	-0.10714
0.31422	-0.02867	0.31422	-0.13313	0.316	-0.13699	0.32067	-0.10724
0.31444	-0.02871	0.31444	-0.13315	0.31622	-0.13681	0.32089	-0.10729
0.31467	-0.02873	0.31467	-0.13315	0.31644	-0.13709	0.32111	-0.10712
0.31489	-0.02872	0.31489	-0.13316	0.31667	-0.13725	0.32133	-0.10712
0.31511	-0.02868	0.31511	-0.13316	0.31689	-0.13764	0.32156	-0.10717
0.31533	-0.02873	0.31533	-0.13318	0.31711	-0.13797	0.32178	-0.10717
0.31556	-0.02875	0.31556	-0.13318	0.31733	-0.13802	0.322	-0.10715
0.31578	-0.02876	0.31578	-0.13319	0.31756	-0.13732	0.32222	-0.10711
0.316	-0.02872	0.316	-0.13321	0.31778	-0.1375	0.32244	-0.10714
0.31622	-0.02874	0.31622	-0.13323	0.318	-0.13768	0.32267	-0.10719
0.31644	-0.0287	0.31644	-0.13323	0.31822	-0.13785	0.32289	-0.1072
0.31667	-0.02868	0.31667	-0.13321	0.31844	-0.13806	0.32311	-0.10716
0.31689	-0.0287	0.31689	-0.13323	0.31867	-0.13823	0.32333	-0.10714
0.31711	-0.02865	0.31711	-0.13323	0.31889	-0.13848	0.32356	-0.10705
0.31733	-0.02869	0.31733	-0.13322	0.31911	-0.13707	0.32378	-0.10709
0.31756	-0.0287	0.31756	-0.13322	0.31933	-0.13653	0.324	-0.10711
0.31778	-0.02866	0.31778	-0.13321	0.31956	-0.13695	0.32422	-0.10711
0.318	-0.02865	0.318	-0.13324	0.31978	-0.13699	0.32444	-0.10713
0.31822	-0.02861	0.31822	-0.13324	0.32	-0.13709	0.32467	-0.10708
0.31844	-0.02863	0.31844	-0.13329	0.32022	-0.13748	0.32489	-0.10708
0.31867	-0.02863	0.31867	-0.1333	0.32044	-0.13786	0.32511	-0.10704
0.31889	-0.02869	0.31889	-0.13331	0.32067	-0.13775	0.32533	-0.10702
0.31911	-0.02865	0.31911	-0.1333	0.32089	-0.13749	0.32556	-0.10706
0.31933	-0.02869	0.31933	-0.1333	0.32111	-0.13763	0.32578	-0.107
0.31956	-0.02873	0.31956	-0.13331	0.32133	-0.13798	0.326	-0.10709
0.31978	-0.02873	0.31978	-0.13331	0.32156	-0.13825	0.32622	-0.10719
0.32	-0.02872	0.32	-0.13333	0.32178	-0.13831	0.32644	-0.10705
0.32022	-0.02871	0.32022	-0.13333	0.322	-0.13809	0.32667	-0.10708
0.32044	-0.02866	0.32044	-0.13334	0.32222	-0.1383	0.32689	-0.10713
0.32067	-0.02862	0.32067	-0.13335	0.32244	-0.13852	0.32711	-0.10716
0.32089	-0.02865	0.32089	-0.13335	0.32267	-0.13833	0.32733	-0.10709
0.32111	-0.02863	0.32111	-0.13334	0.32289	-0.1379	0.32756	-0.10711
0.32133	-0.02864	0.32133	-0.13335	0.32311	-0.1381	0.32778	-0.10721
0.32156	-0.02861	0.32156	-0.13337	0.32333	-0.13836	0.328	-0.10718
0.32178	-0.02859	0.32178	-0.13336	0.32356	-0.13772	0.32822	-0.10708
0.322	-0.02865	0.322	-0.13338	0.32378	-0.13791	0.32844	-0.10707
0.32222	-0.02864	0.32222	-0.13339	0.324	-0.13815	0.32867	-0.10702
0.32244	-0.02868	0.32244	-0.13339	0.32422	-0.13815	0.32889	-0.10706
0.32267	-0.0287	0.32267	-0.13338	0.32444	-0.1376	0.32911	-0.10713
0.32289	-0.02876	0.32289	-0.1334	0.32467	-0.138	0.32933	-0.10713
0.32311	-0.02876	0.32311	-0.13343	0.32489	-0.1383	0.32956	-0.10714
0.32333	-0.02871	0.32333	-0.13341	0.32511	-0.13861	0.32978	-0.10713
0.32356	-0.02867	0.32356	-0.13342	0.32533	-0.13842	0.33	-0.10698
0.32378	-0.02868	0.32378	-0.13343	0.32556	-0.13847	0.33022	-0.10679
0.324	-0.02877	0.324	-0.13345	0.32578	-0.13888	0.33044	-0.10684
0.32422	-0.02874	0.32422	-0.13346	0.326	-0.13887	0.33067	-0.10688
0.32444	-0.02875	0.32444	-0.13348	0.32622	-0.13848	0.33089	-0.10695
0.32467	-0.02866	0.32467	-0.13347	0.32644	-0.13885	0.33111	-0.10698
0.32489	-0.02866	0.32489	-0.13346	0.32667	-0.13914	0.33133	-0.10702
0.32511	-0.02869	0.32511	-0.13349	0.32689	-0.13931	0.33156	-0.10689
0.32533	-0.02874	0.32533	-0.13348	0.32711	-0.13959	0.33178	-0.10687
0.32556	-0.02878	0.32556	-0.13348	0.32733	-0.13867	0.332	-0.10693
0.32578	-0.02874	0.32578	-0.13349	0.32756	-0.13829	0.33222	-0.10692
0.326	-0.02875	0.326	-0.13349	0.32778	-0.13872	0.33244	-0.1069
0.32622	-0.02878	0.32622	-0.13352	0.328	-0.13868	0.33267	-0.10691
0.32644	-0.0288	0.32644	-0.13352	0.32822	-0.13883	0.33289	-0.10696
0.32667	-0.02883	0.32667	-0.13351	0.32844	-0.13892	0.33311	-0.10706
0.32689	-0.02878	0.32689	-0.13354	0.32867	-0.13913	0.33333	-0.10695
0.32711	-0.02873	0.32711	-0.13355	0.32889	-0.13936	0.33356	-0.10684
0.32733	-0.02876	0.32733	-0.13356	0.32911	-0.13889	0.33378	-0.1069
0.32756	-0.02882	0.32756	-0.13358	0.32933	-0.1389	0.334	-0.10703
0.32778	-0.02885	0.32778	-0.1335	0.32956	-0.13925	0.33422	-0.10701
0.328	-0.02877	0.328	-0.13349	0.32978	-0.13961	0.33444	-0.10698
0.32822	-0.02874	0.32822	-0.13351	0.33	-0.13997	0.33467	-0.10699
0.32844	-0.02877	0.32844	-0.13353	0.33022	-0.14031	0.33489	-0.10695
0.32867	-0.02877	0.32867	-0.13354	0.33044	-0.1397	0.33511	-0.10687
0.32889	-0.02883	0.32889	-0.13354	0.33067	-0.13948	0.33533	-0.10701
0.32911	-0.0288	0.32911	-0.13354	0.33089	-0.13985	0.33556	-0.1071
0.32933	-0.02873	0.32933	-0.13356	0.33111	-0.14002	0.33578	-0.1071
0.32956	-0.0288	0.32956	-0.13357	0.33133	-0.14034	0.336	-0.10706
0.32978	-0.02876	0.32978	-0.13355	0.33156	-0.14054	0.33622	-0.10696
0.33	-0.02876	0.33	-0.13357	0.33178	-0.1404	0.33644	-0.10696
0.33022	-0.0288	0.33022	-0.13357	0.332	-0.14087	0.33667	-0.10694
0.33044	-0.02884	0.33044	-0.13358	0.33222	-0.14109	0.33689	-0.1069
0.33067	-0.0288	0.33067	-0.13361	0.33244	-0.14125	0.33711	-0.10693
0.33089	-0.02888	0.33089	-0.13359	0.33267	-0.14158	0.33733	-0.10693
0.33111	-0.02879	0.33111	-0.13359	0.33289	-0.13942	0.33756	-0.10703
0.33133	-0.02883	0.33133	-0.13359	0.33311	-0.13862	0.33778	-0.10717
0.33156	-0.02875	0.33156	-0.13362	0.33333	-0.13844	0.338	-0.10719
0.33178	-0.02879	0.33178	-0.13362	0.33356	-0.13839	0.33822	-0.10716
0.332	-0.02875	0.332	-0.13362	0.33378	-0.13858	0.33844	-0.107
0.33222	-0.0288	0.33222	-0.13364	0.334	-0.13874	0.33867	-0.10699
0.33244	-0.02877	0.33244	-0.13367	0.33422	-0.139	0.33889	-0.10699
0.33267	-0.02873	0.33267	-0.13366	0.33444	-0.13912	0.33911	-0.1071
0.33289	-0.02872	0.33289	-0.13366	0.33467	-0.13913	0.33933	-0.10714
0.33311	-0.02874	0.33311	-0.13367	0.33489	-0.13899	0.33956	-0.10704
0.33333	-0.02872	0.33333	-0.13368	0.33511	-0.13898	0.33978	-0.10698
0.33356	-0.02876	0.33356	-0.13369	0.33533	-0.13914	0.34	-0.10714
0.33378	-0.02877	0.33378	-0.13369	0.33556	-0.13921	0.34022	-0.10721
0.334	-0.02879	0.334	-0.13366	0.33578	-0.13921	0.34044	-0.10721
0.33422	-0.02881	0.33422	-0.13365	0.336	-0.13923	0.34067	-0.10708
0.33444	-0.02886	0.33444	-0.13369	0.33622	-0.13945	0.34089	-0.10708
0.33467	-0.02881	0.33467	-0.1337	0.33644	-0.1394	0.34111	-0.10721
0.33489	-0.02881	0.33489	-0.13368	0.33667	-0.13938	0.34133	-0.10719
0.33511	-0.02876	0.33511	-0.13369	0.33689	-0.13961	0.34156	-0.10705
0.33533	-0.0288	0.33533	-0.13369	0.33711	-0.13985	0.34178	-0.10707
0.33556	-0.02882	0.33556	-0.13369	0.33733	-0.13981	0.342	-0.10705
0.33578	-0.02876	0.33578	-0.1337	0.33756	-0.13985	0.34222	-0.10711
0.336	-0.02881	0.336	-0.13367	0.33778	-0.13732	0.34244	-0.1073
0.33622	-0.02885	0.33622	-0.13368	0.338	-0.13604	0.34267	-0.1073
0.33644	-0.02882	0.33644	-0.1337	0.33822	-0.13623	0.34289	-0.10732
0.33667	-0.02879	0.33667	-0.1337	0.33844	-0.13647	0.34311	-0.10719
0.33689	-0.02878	0.33689	-0.13369	0.33867	-0.13666	0.34333	-0.10718
0.33711	-0.02879	0.33711	-0.13371	0.33889	-0.13689	0.34356	-0.10716
0.33733	-0.02881	0.33733	-0.13374	0.33911	-0.13719	0.34378	-0.10712
0.33756	-0.0288	0.33756	-0.13375	0.33933	-0.13733	0.344	-0.10722
0.33778	-0.02872	0.33778	-0.13373	0.33956	-0.13633	0.34422	-0.1073
0.338	-0.02883	0.338	-0.13375	0.33978	-0.13639	0.34444	-0.10727
0.33822	-0.02884	0.33822	-0.13374	0.34	-0.13656	0.34467	-0.10732
0.33844	-0.02872	0.33844	-0.13376	0.34022	-0.1366	0.34489	-0.10723
0.33867	-0.02873	0.33867	-0.13377	0.34044	-0.13676	0.34511	-0.10736
0.33889	-0.02872	0.33889	-0.13377	0.34067	-0.13698	0.34533	-0.10738
0.33911	-0.02869	0.33911	-0.13378	0.34089	-0.13705	0.34556	-0.10736
0.33933	-0.02875	0.33933	-0.13376	0.34111	-0.13698	0.34578	-0.1072
0.33956	-0.02875	0.33956	-0.13379	0.34133	-0.1372	0.346	-0.10722
0.33978	-0.02882	0.33978	-0.1338	0.34156	-0.13741	0.34622	-0.10732
0.34	-0.02883	0.34	-0.13381	0.34178	-0.13755	0.34644	-0.10739
0.34022	-0.02877	0.34022	-0.13382	0.342	-0.13755	0.34667	-0.10742
0.34044	-0.02881	0.34044	-0.13384	0.34222	-0.13775	0.34689	-0.10738
0.34067	-0.02882	0.34067	-0.13385	0.34244	-0.13799	0.34711	-0.10731
0.34089	-0.02876	0.34089	-0.13386	0.34267	-0.13819	0.34733	-0.10728
0.34111	-0.02871	0.34111	-0.13387	0.34289	-0.13814	0.34756	-0.1073
0.34133	-0.02866	0.34133	-0.1339	0.34311	-0.13836	0.34778	-0.1073
0.34156	-0.0287	0.34156	-0.1339	0.34333	-0.13854	0.348	-0.10739
0.34178	-0.02872	0.34178	-0.13388	0.34356	-0.13878	0.34822	-0.10743
0.342	-0.02866	0.342	-0.13389	0.34378	-0.13902	0.34844	-0.10733
0.34222	-0.02873	0.34222	-0.13391	0.344	-0.13909	0.34867	-0.10736
0.34244	-0.02872	0.34244	-0.13392	0.34422	-0.13895	0.34889	-0.10733
0.34267	-0.02866	0.34267	-0.13392	0.34444	-0.13866	0.34911	-0.10739
0.34289	-0.02869	0.34289	-0.1339	0.34467	-0.13878	0.34933	-0.10743
0.34311	-0.02869	0.34311	-0.13389	0.34489	-0.13881	0.34956	-0.10745
0.34333	-0.02877	0.34333	-0.13391	0.34511	-0.13901	0.34978	-0.10748
0.34356	-0.02884	0.34356	-0.13394	0.34533	-0.13937	0.35	-0.10745
0.34378	-0.02878	0.34378	-0.13393	0.34556	-0.13947	0.35022	-0.10746
0.344	-0.02876	0.344	-0.13392	0.34578	-0.13932	0.35044	-0.10745
0.34422	-0.0288	0.34422	-0.13394	0.346	-0.13961	0.35067	-0.10747
0.34444	-0.02873	0.34444	-0.13396	0.34622	-0.13978	0.35089	-0.10746
0.34467	-0.0288	0.34467	-0.13395	0.34644	-0.14002	0.35111	-0.10738
0.34489	-0.02879	0.34489	-0.13397	0.34667	-0.13972	0.35133	-0.10743
0.34511	-0.02879	0.34511	-0.13397	0.34689	-0.13981	0.35156	-0.10748
0.34533	-0.02881	0.34533	-0.13396	0.34711	-0.14011	0.35178	-0.10751
0.34556	-0.02877	0.34556	-0.13398	0.34733	-0.14046	0.352	-0.10756
0.34578	-0.02876	0.34578	-0.13399	0.34756	-0.14044	0.35222	-0.10747
0.346	-0.02873	0.346	-0.13398	0.34778	-0.14055	0.35244	-0.10751
0.34622	-0.02873	0.34622	-0.13398	0.348	-0.1408	0.35267	-0.10755
0.34644	-0.02878	0.34644	-0.13394	0.34822	-0.14103	0.35289	-0.10763
0.34667	-0.02876	0.34667	-0.13396	0.34844	-0.14087	0.35311	-0.10762
0.34689	-0.02868	0.34689	-0.13398	0.34867	-0.14088	0.35333	-0.10758
0.34711	-0.02869	0.34711	-0.13397	0.34889	-0.14117	0.35356	-0.10757
0.34733	-0.02869	0.34733	-0.13398	0.34911	-0.14119	0.35378	-0.10761
0.34756	-0.02871	0.34756	-0.13399	0.34933	-0.14102	0.354	-0.10768
0.34778	-0.02878	0.34778	-0.13398	0.34956	-0.14089	0.35422	-0.10763
0.348	-0.02872	0.348	-0.134	0.34978	-0.14119	0.35444	-0.10764
0.34822	-0.02871	0.34822	-0.13402	0.35	-0.14114	0.35467	-0.10767
0.34844	-0.02874	0.34844	-0.13401	0.35022	-0.14142	0.35489	-0.10769
0.34867	-0.0288	0.34867	-0.134	0.35044	-0.14165	0.35511	-0.10761
0.34889	-0.02875	0.34889	-0.134	0.35067	-0.1418	0.35533	-0.10748
0.34911	-0.02872	0.34911	-0.13401	0.35089	-0.14196	0.35556	-0.10753
0.34933	-0.02873	0.34933	-0.13403	0.35111	-0.14189	0.35578	-0.10766
0.34956	-0.02875	0.34956	-0.13405	0.35133	-0.14209	0.356	-0.10775
0.34978	-0.02875	0.34978	-0.13402	0.35156	-0.14146	0.35622	-0.10769
0.35	-0.02882	0.35	-0.13405	0.35178	-0.14157	0.35644	-0.10753
0.35022	-0.0287	0.35022	-0.13406	0.352	-0.14175	0.35667	-0.10766
0.35044	-0.02874	0.35044	-0.13407	0.35222	-0.1419	0.35689	-0.10778
0.35067	-0.02869	0.35067	-0.13407	0.35244	-0.14196	0.35711	-0.10773
0.35089	-0.02871	0.35089	-0.13405	0.35267	-0.14205	0.35733	-0.10758
0.35111	-0.02872	0.35111	-0.13405	0.35289	-0.14211	0.35756	-0.10765
0.35133	-0.02873	0.35133	-0.13409	0.35311	-0.14233	0.35778	-0.10774
0.35156	-0.02871	0.35156	-0.13409	0.35333	-0.14111	0.358	-0.10775
0.35178	-0.02867	0.35178	-0.13411	0.35356	-0.13782	0.35822	-0.10768
0.352	-0.0287	0.352	-0.13412	0.35378	-0.13803	0.35844	-0.1077
0.35222	-0.02876	0.35222	-0.13412	0.354	-0.1382	0.35867	-0.10778
0.35244	-0.02877	0.35244	-0.1341	0.35422	-0.13825	0.35889	-0.10789
0.35267	-0.02875	0.35267	-0.13414	0.35444	-0.13833	0.35911	-0.10788
0.35289	-0.02874	0.35289	-0.13416	0.35467	-0.1386	0.35933	-0.10782
0.35311	-0.02878	0.35311	-0.13414	0.35489	-0.13874	0.35956	-0.1078
0.35333	-0.02873	0.35333	-0.13415	0.35511	-0.13906	0.35978	-0.10778
0.35356	-0.02859	0.35356	-0.13416	0.35533	-0.13936	0.36	-0.10789
0.35378	-0.02861	0.35378	-0.1342	0.35556	-0.13944	0.36022	-0.10792
0.354	-0.02869	0.354	-0.13418	0.35578	-0.13902	0.36044	-0.10783
0.35422	-0.02869	0.35422	-0.13421	0.356	-0.13957	0.36067	-0.10788
0.35444	-0.02867	0.35444	-0.1342	0.35622	-0.14001	0.36089	-0.10788
0.35467	-0.02868	0.35467	-0.13418	0.35644	-0.14031	0.36111	-0.10799
0.35489	-0.02872	0.35489	-0.13419	0.35667	-0.14064	0.36133	-0.10802
0.35511	-0.02871	0.35511	-0.1342	0.35689	-0.14073	0.36156	-0.10795
0.35533	-0.02873	0.35533	-0.13419	0.35711	-0.14034	0.36178	-0.10801
0.35556	-0.02867	0.35556	-0.13422	0.35733	-0.14034	0.362	-0.10802
0.35578	-0.02858	0.35578	-0.13423	0.35756	-0.14047	0.36222	-0.10808
0.356	-0.02862	0.356	-0.13423	0.35778	-0.14076	0.36244	-0.10811
0.35622	-0.02862	0.35622	-0.13425	0.358	-0.14093	0.36267	-0.10825
0.35644	-0.02869	0.35644	-0.13426	0.35822	-0.14133	0.36289	-0.10829
0.35667	-0.02862	0.35667	-0.13427	0.35844	-0.14139	0.36311	-0.10826
0.35689	-0.02865	0.35689	-0.13427	0.35867	-0.14098	0.36333	-0.108
0.35711	-0.02865	0.35711	-0.13428	0.35889	-0.14116	0.36356	-0.10807
0.35733	-0.02866	0.35733	-0.13429	0.35911	-0.14156	0.36378	-0.10808
0.35756	-0.02875	0.35756	-0.13429	0.35933	-0.142	0.364	-0.1082
0.35778	-0.02875	0.35778	-0.13428	0.35956	-0.14194	0.36422	-0.10821
0.358	-0.02872	0.358	-0.1343	0.35978	-0.14162	0.36444	-0.10819
0.35822	-0.02871	0.35822	-0.1343	0.36	-0.14153	0.36467	-0.10813
0.35844	-0.02867	0.35844	-0.13431	0.36022	-0.14171	0.36489	-0.10818
0.35867	-0.02866	0.35867	-0.13434	0.36044	-0.14199	0.36511	-0.10831
0.35889	-0.02869	0.35889	-0.13434	0.36067	-0.1425	0.36533	-0.10838
0.35911	-0.02873	0.35911	-0.13435	0.36089	-0.1424	0.36556	-0.10838
0.35933	-0.02867	0.35933	-0.13433	0.36111	-0.14266	0.36578	-0.10836
0.35956	-0.02868	0.35956	-0.13436	0.36133	-0.14272	0.366	-0.10839
0.35978	-0.02864	0.35978	-0.13436	0.36156	-0.14286	0.36622	-0.10842
0.36	-0.02862	0.36	-0.13434	0.36178	-0.14311	0.36644	-0.10839
0.36022	-0.02863	0.36022	-0.13437	0.362	-0.14339	0.36667	-0.10834
0.36044	-0.02864	0.36044	-0.13436	0.36222	-0.14382	0.36689	-0.10848
0.36067	-0.02866	0.36067	-0.13434	0.36244	-0.14338	0.36711	-0.10857
0.36089	-0.02867	0.36089	-0.13438	0.36267	-0.14236	0.36733	-0.10853
0.36111	-0.0286	0.36111	-0.1344	0.36289	-0.14043	0.36756	-0.10846
0.36133	-0.02875	0.36133	-0.13437	0.36311	-0.14047	0.36778	-0.10852
0.36156	-0.02879	0.36156	-0.13439	0.36333	-0.14059	0.368	-0.10861
0.36178	-0.02879	0.36178	-0.13439	0.36356	-0.14069	0.36822	-0.10853
0.362	-0.0288	0.362	-0.1344	0.36378	-0.14088	0.36844	-0.10865
0.36222	-0.02873	0.36222	-0.13442	0.364	-0.14112	0.36867	-0.10865
0.36244	-0.02874	0.36244	-0.13444	0.36422	-0.14145	0.36889	-0.10865
0.36267	-0.02873	0.36267	-0.13442	0.36444	-0.14176	0.36911	-0.10867
0.36289	-0.0287	0.36289	-0.13443	0.36467	-0.14201	0.36933	-0.10866
0.36311	-0.02871	0.36311	-0.13444	0.36489	-0.14236	0.36956	-0.10872
0.36333	-0.02879	0.36333	-0.13446	0.36511	-0.14272	0.36978	-0.10869
0.36356	-0.02878	0.36356	-0.13447	0.36533	-0.13966	0.37	-0.10869
0.36378	-0.02879	0.36378	-0.13447	0.36556	-0.14043	0.37022	-0.10862
0.364	-0.02881	0.364	-0.1345	0.36578	-0.14072	0.37044	-0.10873
0.36422	-0.0288	0.36422	-0.1345	0.366	-0.14083	0.37067	-0.10872
0.36444	-0.02879	0.36444	-0.13452	0.36622	-0.14082	0.37089	-0.10877
0.36467	-0.02876	0.36467	-0.13451	0.36644	-0.1411	0.37111	-0.10883
0.36489	-0.02877	0.36489	-0.1345	0.36667	-0.1411	0.37133	-0.10889
0.36511	-0.02873	0.36511	-0.1345	0.36689	-0.14115	0.37156	-0.10882
0.36533	-0.0287	0.36533	-0.13453	0.36711	-0.14137	0.37178	-0.10875
0.36556	-0.02867	0.36556	-0.13454	0.36733	-0.14156	0.372	-0.10885
0.36578	-0.02872	0.36578	-0.13454	0.36756	-0.14187	0.37222	-0.10891
0.366	-0.02868	0.366	-0.13454	0.36778	-0.14179	0.37244	-0.10889
0.36622	-0.02876	0.36622	-0.13456	0.368	-0.14199	0.37267	-0.10884
0.36644	-0.02877	0.36644	-0.13459	0.36822	-0.14222	0.37289	-0.10886
0.36667	-0.02871	0.36667	-0.13456	0.36844	-0.14224	0.37311	-0.10892
0.36689	-0.02867	0.36689	-0.13457	0.36867	-0.14235	0.37333	-0.10889
0.36711	-0.02869	0.36711	-0.1346	0.36889	-0.14258	0.37356	-0.10885
0.36733	-0.02869	0.36733	-0.1346	0.36911	-0.14222	0.37378	-0.10893
0.36756	-0.02873	0.36756	-0.13459	0.36933	-0.14217	0.374	-0.10891
0.36778	-0.02866	0.36778	-0.13459	0.36956	-0.14268	0.37422	-0.10892
0.368	-0.02865	0.368	-0.13461	0.36978	-0.14297	0.37444	-0.10899
0.36822	-0.0287	0.36822	-0.1346	0.37	-0.14324	0.37467	-0.10904
0.36844	-0.02867	0.36844	-0.13462	0.37022	-0.14356	0.37489	-0.10897
0.36867	-0.02869	0.36867	-0.13459	0.37044	-0.14386	0.37511	-0.10899
0.36889	-0.02871	0.36889	-0.13459	0.37067	-0.14381	0.37533	-0.109
0.36911	-0.02871	0.36911	-0.1346	0.37089	-0.14395	0.37556	-0.10891
0.36933	-0.02875	0.36933	-0.13464	0.37111	-0.14422	0.37578	-0.1089
0.36956	-0.02875	0.36956	-0.13465	0.37133	-0.1444	0.376	-0.109
0.36978	-0.02878	0.36978	-0.13466	0.37156	-0.14442	0.37622	-0.10905
0.37	-0.02875	0.37	-0.13464	0.37178	-0.14477	0.37644	-0.10904
0.37022	-0.02878	0.37022	-0.13467	0.372	-0.14507	0.37667	-0.10898
0.37044	-0.02868	0.37044	-0.13467	0.37222	-0.14506	0.37689	-0.10902
0.37067	-0.02874	0.37067	-0.13469	0.37244	-0.14531	0.37711	-0.10904
0.37089	-0.02871	0.37089	-0.13468	0.37267	-0.14536	0.37733	-0.10903
0.37111	-0.0287	0.37111	-0.13469	0.37289	-0.14544	0.37756	-0.109
0.37133	-0.0287	0.37133	-0.1347	0.37311	-0.14532	0.37778	-0.10898
0.37156	-0.02871	0.37156	-0.1347	0.37333	-0.14547	0.378	-0.10901
0.37178	-0.02867	0.37178	-0.13475	0.37356	-0.14555	0.37822	-0.10904
0.372	-0.02863	0.372	-0.13473	0.37378	-0.14435	0.37844	-0.10908
0.37222	-0.02864	0.37222	-0.13475	0.374	-0.14369	0.37867	-0.10911
0.37244	-0.02862	0.37244	-0.13475	0.37422	-0.14406	0.37889	-0.10911
0.37267	-0.02867	0.37267	-0.13475	0.37444	-0.14443	0.37911	-0.1091
0.37289	-0.02859	0.37289	-0.13478	0.37467	-0.1446	0.37933	-0.10913
0.37311	-0.02861	0.37311	-0.13476	0.37489	-0.14489	0.37956	-0.10914
0.37333	-0.02862	0.37333	-0.13477	0.37511	-0.14401	0.37978	-0.10915
0.37356	-0.02859	0.37356	-0.1348	0.37533	-0.14196	0.38	-0.1092
0.37378	-0.02861	0.37378	-0.13477	0.37556	-0.14213	0.38022	-0.10912
0.374	-0.02859	0.374	-0.13479	0.37578	-0.14235	0.38044	-0.10909
0.37422	-0.02855	0.37422	-0.13479	0.376	-0.14247	0.38067	-0.10914
0.37444	-0.02854	0.37444	-0.13481	0.37622	-0.14254	0.38089	-0.1092
0.37467	-0.02849	0.37467	-0.13481	0.37644	-0.14262	0.38111	-0.10923
0.37489	-0.02856	0.37489	-0.13481	0.37667	-0.14294	0.38133	-0.10925
0.37511	-0.02856	0.37511	-0.13482	0.37689	-0.14291	0.38156	-0.10925
0.37533	-0.02859	0.37533	-0.13482	0.37711	-0.14297	0.38178	-0.10918
0.37556	-0.02863	0.37556	-0.13485	0.37733	-0.14306	0.382	-0.10923
0.37578	-0.02859	0.37578	-0.13485	0.37756	-0.14329	0.38222	-0.10928
0.376	-0.02853	0.376	-0.13484	0.37778	-0.14343	0.38244	-0.10925
0.37622	-0.02855	0.37622	-0.13487	0.378	-0.14357	0.38267	-0.10913
0.37644	-0.02856	0.37644	-0.13486	0.37822	-0.14381	0.38289	-0.10916
0.37667	-0.02858	0.37667	-0.13488	0.37844	-0.14149	0.38311	-0.10917
0.37689	-0.02849	0.37689	-0.13489	0.37867	-0.13939	0.38333	-0.10927
0.37711	-0.02855	0.37711	-0.13489	0.37889	-0.13972	0.38356	-0.10921
0.37733	-0.02848	0.37733	-0.13488	0.37911	-0.14007	0.38378	-0.10924
0.37756	-0.02848	0.37756	-0.1349	0.37933	-0.14025	0.384	-0.10923
0.37778	-0.02848	0.37778	-0.1349	0.37956	-0.14064	0.38422	-0.10922
0.378	-0.02841	0.378	-0.13488	0.37978	-0.14067	0.38444	-0.10935
0.37822	-0.02848	0.37822	-0.1349	0.38	-0.14074	0.38467	-0.10937
0.37844	-0.02844	0.37844	-0.13493	0.38022	-0.141	0.38489	-0.10929
0.37867	-0.02844	0.37867	-0.13493	0.38044	-0.14108	0.38511	-0.10918
0.37889	-0.02851	0.37889	-0.13495	0.38067	-0.14137	0.38533	-0.10918
0.37911	-0.02853	0.37911	-0.13494	0.38089	-0.14163	0.38556	-0.10927
0.37933	-0.02854	0.37933	-0.13497	0.38111	-0.14166	0.38578	-0.10925
0.37956	-0.02852	0.37956	-0.13497	0.38133	-0.14156	0.386	-0.10932
0.37978	-0.0285	0.37978	-0.13498	0.38156	-0.14184	0.38622	-0.10934
0.38	-0.02847	0.38	-0.135	0.38178	-0.14207	0.38644	-0.10927
0.38022	-0.02842	0.38022	-0.13497	0.382	-0.14222	0.38667	-0.10932
0.38044	-0.02844	0.38044	-0.13498	0.38222	-0.14234	0.38689	-0.10932
0.38067	-0.0285	0.38067	-0.135	0.38244	-0.14197	0.38711	-0.10921
0.38089	-0.02849	0.38089	-0.135	0.38267	-0.13968	0.38733	-0.10923
0.38111	-0.02841	0.38111	-0.13501	0.38289	-0.13982	0.38756	-0.1093
0.38133	-0.02843	0.38133	-0.13499	0.38311	-0.13966	0.38778	-0.1093
0.38156	-0.02847	0.38156	-0.13499	0.38333	-0.13958	0.388	-0.10926
0.38178	-0.0285	0.38178	-0.135	0.38356	-0.13961	0.38822	-0.10931
0.382	-0.02849	0.382	-0.13503	0.38378	-0.1398	0.38844	-0.10945
0.38222	-0.02839	0.38222	-0.13503	0.384	-0.13978	0.38867	-0.10941
0.38244	-0.0284	0.38244	-0.13502	0.38422	-0.13997	0.38889	-0.10946
0.38267	-0.02837	0.38267	-0.13503	0.38444	-0.13998	0.38911	-0.10941
0.38289	-0.02846	0.38289	-0.13505	0.38467	-0.14014	0.38933	-0.1094
0.38311	-0.02851	0.38311	-0.13506	0.38489	-0.14008	0.38956	-0.10943
0.38333	-0.02845	0.38333	-0.13506	0.38511	-0.13997	0.38978	-0.10941
0.38356	-0.0285	0.38356	-0.13505	0.38533	-0.14008	0.39	-0.10947
0.38378	-0.02851	0.38378	-0.13505	0.38556	-0.14014	0.39022	-0.10942
0.384	-0.02844	0.384	-0.13505	0.38578	-0.14017	0.39044	-0.10938
0.38422	-0.02845	0.38422	-0.13506	0.386	-0.14017	0.39067	-0.10941
0.38444	-0.02845	0.38444	-0.13506	0.38622	-0.13991	0.39089	-0.10951
0.38467	-0.02848	0.38467	-0.13507	0.38644	-0.13971	0.39111	-0.1095
0.38489	-0.02855	0.38489	-0.13507	0.38667	-0.13969	0.39133	-0.10951
0.38511	-0.02851	0.38511	-0.13507	0.38689	-0.1398	0.39156	-0.10952
0.38533	-0.0285	0.38533	-0.13509	0.38711	-0.13981	0.39178	-0.10954
0.38556	-0.02855	0.38556	-0.13511	0.38733	-0.13979	0.392	-0.10949
0.38578	-0.02848	0.38578	-0.13511	0.38756	-0.13986	0.39222	-0.10954
0.386	-0.02851	0.386	-0.13509	0.38778	-0.14011	0.39244	-0.10961
0.38622	-0.02851	0.38622	-0.13508	0.388	-0.14033	0.39267	-0.10955
0.38644	-0.02852	0.38644	-0.1351	0.38822	-0.14049	0.39289	-0.10945
0.38667	-0.02843	0.38667	-0.13511	0.38844	-0.14029	0.39311	-0.10948
0.38689	-0.02847	0.38689	-0.13513	0.38867	-0.14025	0.39333	-0.10955
0.38711	-0.0285	0.38711	-0.13513	0.38889	-0.14046	0.39356	-0.10952
0.38733	-0.02845	0.38733	-0.13511	0.38911	-0.14069	0.39378	-0.10953
0.38756	-0.02842	0.38756	-0.13513	0.38933	-0.14079	0.394	-0.1096
0.38778	-0.0284	0.38778	-0.13515	0.38956	-0.14064	0.39422	-0.10955
0.388	-0.02847	0.388	-0.13515	0.38978	-0.14089	0.39444	-0.10953
0.38822	-0.02852	0.38822	-0.13517	0.39	-0.14124	0.39467	-0.10949
0.38844	-0.02846	0.38844	-0.13518	0.39022	-0.1416	0.39489	-0.10958
0.38867	-0.02843	0.38867	-0.13519	0.39044	-0.14056	0.39511	-0.1096
0.38889	-0.02843	0.38889	-0.13518	0.39067	-0.14084	0.39533	-0.10963
0.38911	-0.02837	0.38911	-0.13518	0.39089	-0.14033	0.39556	-0.10961
0.38933	-0.02836	0.38933	-0.13519	0.39111	-0.14016	0.39578	-0.10952
0.38956	-0.02844	0.38956	-0.1352	0.39133	-0.14028	0.396	-0.10949
0.38978	-0.0285	0.38978	-0.13522	0.39156	-0.1404	0.39622	-0.10952
0.39	-0.02845	0.39	-0.13523	0.39178	-0.14053	0.39644	-0.10955
0.39022	-0.02842	0.39022	-0.13523	0.392	-0.14056	0.39667	-0.10962
0.39044	-0.02841	0.39044	-0.13523	0.39222	-0.14072	0.39689	-0.10972
0.39067	-0.02838	0.39067	-0.13523	0.39244	-0.14079	0.39711	-0.10973
0.39089	-0.02838	0.39089	-0.13525	0.39267	-0.14061	0.39733	-0.10967
0.39111	-0.02839	0.39111	-0.13524	0.39289	-0.14076	0.39756	-0.1096
0.39133	-0.02841	0.39133	-0.13524	0.39311	-0.14095	0.39778	-0.10958
0.39156	-0.02838	0.39156	-0.13526	0.39333	-0.14107	0.398	-0.10963
0.39178	-0.02841	0.39178	-0.13525	0.39356	-0.14138	0.39822	-0.10974
0.392	-0.02842	0.392	-0.13525	0.39378	-0.14134	0.39844	-0.10968
0.39222	-0.02847	0.39222	-0.13531	0.394	-0.14061	0.39867	-0.10969
0.39244	-0.0284	0.39244	-0.1353	0.39422	-0.14075	0.39889	-0.10958
0.39267	-0.02844	0.39267	-0.1353	0.39444	-0.14073	0.39911	-0.10961
0.39289	-0.02845	0.39289	-0.1353	0.39467	-0.14101	0.39933	-0.10972
0.39311	-0.02848	0.39311	-0.13532	0.39489	-0.14109	0.39956	-0.10972
0.39333	-0.02843	0.39333	-0.13533	0.39511	-0.14142	0.39978	-0.10968
0.39356	-0.02847	0.39356	-0.13536	0.39533	-0.14129	0.4	-0.10975
0.39378	-0.02847	0.39378	-0.13534	0.39556	-0.1411	0.40022	-0.10964
0.394	-0.02845	0.394	-0.13534	0.39578	-0.14093	0.40044	-0.10966
0.39422	-0.02849	0.39422	-0.13536	0.396	-0.14084	0.40067	-0.10978
0.39444	-0.02843	0.39444	-0.13537	0.39622	-0.14075	0.40089	-0.10978
0.39467	-0.02839	0.39467	-0.13536	0.39644	-0.14104	0.40111	-0.10975
0.39489	-0.02836	0.39489	-0.13539	0.39667	-0.14121	0.40133	-0.10975
0.39511	-0.02835	0.39511	-0.13538	0.39689	-0.14139	0.40156	-0.10975
0.39533	-0.02836	0.39533	-0.13535	0.39711	-0.14165	0.40178	-0.10975
0.39556	-0.02834	0.39556	-0.13539	0.39733	-0.14181	0.402	-0.10978
0.39578	-0.02839	0.39578	-0.13539	0.39756	-0.14206	0.40222	-0.10974
0.396	-0.02841	0.396	-0.13539	0.39778	-0.14224	0.40244	-0.10971
0.39622	-0.02849	0.39622	-0.13543	0.398	-0.1412	0.40267	-0.1097
0.39644	-0.02843	0.39644	-0.13542	0.39822	-0.14126	0.40289	-0.10976
0.39667	-0.02844	0.39667	-0.13542	0.39844	-0.14166	0.40311	-0.10981
0.39689	-0.02846	0.39689	-0.13538	0.39867	-0.14173	0.40333	-0.10977
0.39711	-0.0284	0.39711	-0.13539	0.39889	-0.14156	0.40356	-0.10983
0.39733	-0.02834	0.39733	-0.13539	0.39911	-0.14152	0.40378	-0.1099
0.39756	-0.02834	0.39756	-0.1354	0.39933	-0.14188	0.404	-0.10989
0.39778	-0.02836	0.39778	-0.1354	0.39956	-0.14187	0.40422	-0.10979
0.398	-0.02836	0.398	-0.13539	0.39978	-0.142	0.40444	-0.10989
0.39822	-0.02836	0.39822	-0.13541	0.4	-0.14207	0.40467	-0.10998
0.39844	-0.02838	0.39844	-0.13541	0.40022	-0.14235	0.40489	-0.10996
0.39867	-0.02836	0.39867	-0.1354	0.40044	-0.14246	0.40511	-0.10994
0.39889	-0.0284	0.39889	-0.13541	0.40067	-0.14192	0.40533	-0.1099
0.39911	-0.0284	0.39911	-0.1354	0.40089	-0.14212	0.40556	-0.10997
0.39933	-0.02836	0.39933	-0.13542	0.40111	-0.14221	0.40578	-0.11
0.39956	-0.02842	0.39956	-0.13541	0.40133	-0.14203	0.406	-0.10989
0.39978	-0.02839	0.39978	-0.13543	0.40156	-0.14237	0.40622	-0.10976
0.4	-0.02842	0.4	-0.13543	0.40178	-0.14247	0.40644	-0.10975
0.40022	-0.02836	0.40022	-0.13543	0.402	-0.14291	0.40667	-0.10996
0.40044	-0.0283	0.40044	-0.13545	0.40222	-0.14274	0.40689	-0.11007
0.40067	-0.02834	0.40067	-0.13545	0.40244	-0.14259	0.40711	-0.11005
0.40089	-0.0283	0.40089	-0.13544	0.40267	-0.14201	0.40733	-0.11002
0.40111	-0.02832	0.40111	-0.13547	0.40289	-0.14215	0.40756	-0.10988
0.40133	-0.02836	0.40133	-0.13547	0.40311	-0.14208	0.40778	-0.10986
0.40156	-0.0283	0.40156	-0.13546	0.40333	-0.14228	0.408	-0.10999
0.40178	-0.02839	0.40178	-0.13547	0.40356	-0.14261	0.40822	-0.10993
0.402	-0.02841	0.402	-0.13548	0.40378	-0.14298	0.40844	-0.1099
0.40222	-0.02843	0.40222	-0.13547	0.404	-0.14294	0.40867	-0.10997
0.40244	-0.02842	0.40244	-0.13546	0.40422	-0.14251	0.40889	-0.10994
0.40267	-0.02836	0.40267	-0.13545	0.40444	-0.14266	0.40911	-0.10979
0.40289	-0.02833	0.40289	-0.13544	0.40467	-0.14273	0.40933	-0.10973
0.40311	-0.02832	0.40311	-0.13544	0.40489	-0.14296	0.40956	-0.10978
0.40333	-0.02829	0.40333	-0.13544	0.40511	-0.14293	0.40978	-0.10976
0.40356	-0.02836	0.40356	-0.13545	0.40533	-0.14337	0.41	-0.10972
0.40378	-0.02827	0.40378	-0.13549	0.40556	-0.14374	0.41022	-0.10975
0.404	-0.02832	0.404	-0.1355	0.40578	-0.14366	0.41044	-0.10979
0.40422	-0.02833	0.40422	-0.1355	0.406	-0.14364	0.41067	-0.10979
0.40444	-0.02829	0.40444	-0.13548	0.40622	-0.14412	0.41089	-0.10975
0.40467	-0.02833	0.40467	-0.13552	0.40644	-0.14425	0.41111	-0.10974
0.40489	-0.0283	0.40489	-0.13556	0.40667	-0.14341	0.41133	-0.10976
0.40511	-0.02834	0.40511	-0.13556	0.40689	-0.14367	0.41156	-0.10982
0.40533	-0.02831	0.40533	-0.13556	0.40711	-0.14396	0.41178	-0.10989
0.40556	-0.02828	0.40556	-0.13556	0.40733	-0.14424	0.412	-0.10968
0.40578	-0.02829	0.40578	-0.13557	0.40756	-0.14424	0.41222	-0.10961
0.406	-0.02825	0.406	-0.13558	0.40778	-0.14343	0.41244	-0.10966
0.40622	-0.02831	0.40622	-0.13556	0.408	-0.14359	0.41267	-0.10972
0.40644	-0.02837	0.40644	-0.13558	0.40822	-0.14379	0.41289	-0.10978
0.40667	-0.02837	0.40667	-0.13559	0.40844	-0.14391	0.41311	-0.1098
0.40689	-0.02836	0.40689	-0.13559	0.40867	-0.14393	0.41333	-0.10972
0.40711	-0.02838	0.40711	-0.1356	0.40889	-0.14402	0.41356	-0.10966
0.40733	-0.02834	0.40733	-0.1356	0.40911	-0.14418	0.41378	-0.10973
0.40756	-0.02834	0.40756	-0.13562	0.40933	-0.14416	0.414	-0.10976
0.40778	-0.02827	0.40778	-0.1356	0.40956	-0.14434	0.41422	-0.1098
0.408	-0.0282	0.408	-0.13562	0.40978	-0.14442	0.41444	-0.10975
0.40822	-0.02822	0.40822	-0.13561	0.41	-0.1443	0.41467	-0.1097
0.40844	-0.02826	0.40844	-0.13561	0.41022	-0.14416	0.41489	-0.10975
0.40867	-0.02826	0.40867	-0.1356	0.41044	-0.14435	0.41511	-0.10974
0.40889	-0.0283	0.40889	-0.13557	0.41067	-0.14448	0.41533	-0.10975
0.40911	-0.02826	0.40911	-0.13558	0.41089	-0.14481	0.41556	-0.10975
0.40933	-0.02825	0.40933	-0.13561	0.41111	-0.14496	0.41578	-0.10972
0.40956	-0.02822	0.40956	-0.13561	0.41133	-0.14513	0.416	-0.10977
0.40978	-0.02824	0.40978	-0.1356	0.41156	-0.14526	0.41622	-0.10973
0.41	-0.02825	0.41	-0.13559	0.41178	-0.14549	0.41644	-0.10966
0.41022	-0.02825	0.41022	-0.13563	0.412	-0.14546	0.41667	-0.10965
0.41044	-0.02823	0.41044	-0.13564	0.41222	-0.14432	0.41689	-0.10978
0.41067	-0.02818	0.41067	-0.13565	0.41244	-0.14462	0.41711	-0.1098
0.41089	-0.02827	0.41089	-0.13567	0.41267	-0.14474	0.41733	-0.10968
0.41111	-0.02826	0.41111	-0.13566	0.41289	-0.14468	0.41756	-0.1097
0.41133	-0.02832	0.41133	-0.13568	0.41311	-0.14477	0.41778	-0.10979
0.41156	-0.0284	0.41156	-0.1357	0.41333	-0.14485	0.418	-0.10976
0.41178	-0.02832	0.41178	-0.13571	0.41356	-0.14488	0.41822	-0.10974
0.412	-0.02827	0.412	-0.13568	0.41378	-0.14502	0.41844	-0.1097
0.41222	-0.02829	0.41222	-0.13569	0.414	-0.14511	0.41867	-0.10979
0.41244	-0.0283	0.41244	-0.1357	0.41422	-0.14538	0.41889	-0.10981
0.41267	-0.02827	0.41267	-0.13572	0.41444	-0.1456	0.41911	-0.10974
0.41289	-0.02836	0.41289	-0.13571	0.41467	-0.14585	0.41933	-0.10973
0.41311	-0.02831	0.41311	-0.13572	0.41489	-0.14615	0.41956	-0.10983
0.41333	-0.02836	0.41333	-0.13574	0.41511	-0.14536	0.41978	-0.10978
0.41356	-0.0283	0.41356	-0.13577	0.41533	-0.14565	0.42	-0.10978
0.41378	-0.02825	0.41378	-0.13576	0.41556	-0.14601	0.42022	-0.10975
0.414	-0.02826	0.414	-0.13578	0.41578	-0.14606	0.42044	-0.10968
0.41422	-0.02828	0.41422	-0.1358	0.416	-0.14623	0.42067	-0.10978
0.41444	-0.0283	0.41444	-0.13578	0.41622	-0.14643	0.42089	-0.10976
0.41467	-0.02832	0.41467	-0.13577	0.41644	-0.14651	0.42111	-0.1098
0.41489	-0.02831	0.41489	-0.1358	0.41667	-0.14556	0.42133	-0.10992
0.41511	-0.02832	0.41511	-0.1358	0.41689	-0.14552	0.42156	-0.1098
0.41533	-0.02835	0.41533	-0.13578	0.41711	-0.14567	0.42178	-0.10975
0.41556	-0.02834	0.41556	-0.13579	0.41733	-0.1458	0.422	-0.10977
0.41578	-0.0284	0.41578	-0.13583	0.41756	-0.14253	0.42222	-0.10984
0.416	-0.0284	0.416	-0.13583	0.41778	-0.14062	0.42244	-0.10984
0.41622	-0.02843	0.41622	-0.13583	0.418	-0.14101	0.42267	-0.10973
0.41644	-0.02842	0.41644	-0.13584	0.41822	-0.1412	0.42289	-0.10982
0.41667	-0.02844	0.41667	-0.13583	0.41844	-0.14133	0.42311	-0.10984
0.41689	-0.02839	0.41689	-0.13586	0.41867	-0.1412	0.42333	-0.10983
0.41711	-0.02842	0.41711	-0.13586	0.41889	-0.14129	0.42356	-0.10989
0.41733	-0.02842	0.41733	-0.13587	0.41911	-0.14146	0.42378	-0.1099
0.41756	-0.02838	0.41756	-0.13588	0.41933	-0.14155	0.424	-0.10991
0.41778	-0.02833	0.41778	-0.13585	0.41956	-0.14179	0.42422	-0.10984
0.418	-0.02836	0.418	-0.13588	0.41978	-0.14182	0.42444	-0.10986
0.41822	-0.02832	0.41822	-0.13588	0.42	-0.14166	0.42467	-0.10981
0.41844	-0.0284	0.41844	-0.1359	0.42022	-0.1417	0.42489	-0.10984
0.41867	-0.02841	0.41867	-0.13588	0.42044	-0.14178	0.42511	-0.11004
0.41889	-0.02843	0.41889	-0.13589	0.42067	-0.14184	0.42533	-0.11001
0.41911	-0.02843	0.41911	-0.1359	0.42089	-0.14193	0.42556	-0.10987
0.41933	-0.02834	0.41933	-0.13592	0.42111	-0.14121	0.42578	-0.10977
0.41956	-0.02839	0.41956	-0.13592	0.42133	-0.14148	0.426	-0.10976
0.41978	-0.02843	0.41978	-0.13591	0.42156	-0.14173	0.42622	-0.10988
0.42	-0.02844	0.42	-0.13594	0.42178	-0.14192	0.42644	-0.10987
0.42022	-0.02845	0.42022	-0.13595	0.422	-0.14171	0.42667	-0.10989
0.42044	-0.02848	0.42044	-0.13593	0.42222	-0.14185	0.42689	-0.10994
0.42067	-0.02839	0.42067	-0.13592	0.42244	-0.14201	0.42711	-0.11001
0.42089	-0.02837	0.42089	-0.13594	0.42267	-0.14193	0.42733	-0.10996
0.42111	-0.02829	0.42111	-0.13596	0.42289	-0.14203	0.42756	-0.10997
0.42133	-0.02834	0.42133	-0.13598	0.42311	-0.142	0.42778	-0.10995
0.42156	-0.02838	0.42156	-0.13595	0.42333	-0.14209	0.428	-0.10994
0.42178	-0.02843	0.42178	-0.13597	0.42356	-0.14211	0.42822	-0.11001
0.422	-0.02843	0.422	-0.13598	0.42378	-0.14215	0.42844	-0.10995
0.42222	-0.02836	0.42222	-0.13598	0.424	-0.14227	0.42867	-0.10992
0.42244	-0.02839	0.42244	-0.13598	0.42422	-0.14252	0.42889	-0.11005
0.42267	-0.02839	0.42267	-0.13599	0.42444	-0.14278	0.42911	-0.1101
0.42289	-0.02838	0.42289	-0.136	0.42467	-0.14266	0.42933	-0.11005
0.42311	-0.02838	0.42311	-0.13601	0.42489	-0.14221	0.42956	-0.10992
0.42333	-0.0283	0.42333	-0.136	0.42511	-0.14253	0.42978	-0.10989
0.42356	-0.0283	0.42356	-0.13599	0.42533	-0.14285	0.43	-0.10987
0.42378	-0.02839	0.42378	-0.13601	0.42556	-0.14283	0.43022	-0.10994
0.424	-0.02846	0.424	-0.13602	0.42578	-0.14303	0.43044	-0.10995
0.42422	-0.02845	0.42422	-0.13604	0.426	-0.14315	0.43067	-0.11001
0.42444	-0.02845	0.42444	-0.13606	0.42622	-0.14328	0.43089	-0.10998
0.42467	-0.02846	0.42467	-0.13606	0.42644	-0.14355	0.43111	-0.10998
0.42489	-0.02845	0.42489	-0.13606	0.42667	-0.14367	0.43133	-0.10995
0.42511	-0.02845	0.42511	-0.13604	0.42689	-0.14259	0.43156	-0.11005
0.42533	-0.02839	0.42533	-0.13606	0.42711	-0.14277	0.43178	-0.11009
0.42556	-0.02844	0.42556	-0.13609	0.42733	-0.14299	0.432	-0.1101
0.42578	-0.0284	0.42578	-0.1361	0.42756	-0.14321	0.43222	-0.1101
0.426	-0.02841	0.426	-0.1361	0.42778	-0.14343	0.43244	-0.11002
0.42622	-0.02844	0.42622	-0.1361	0.428	-0.14358	0.43267	-0.11002
0.42644	-0.02843	0.42644	-0.13612	0.42822	-0.14375	0.43289	-0.11002
0.42667	-0.02841	0.42667	-0.13602	0.42844	-0.14403	0.43311	-0.11008
0.42689	-0.02843	0.42689	-0.13604	0.42867	-0.14419	0.43333	-0.11001
0.42711	-0.02844	0.42711	-0.13604	0.42889	-0.14283	0.43356	-0.10997
0.42733	-0.02841	0.42733	-0.13605	0.42911	-0.14233	0.43378	-0.11007
0.42756	-0.02842	0.42756	-0.13605	0.42933	-0.14245	0.434	-0.11012
0.42778	-0.0284	0.42778	-0.13606	0.42956	-0.14264	0.43422	-0.11009
0.428	-0.02835	0.428	-0.13608	0.42978	-0.14289	0.43444	-0.11008
0.42822	-0.02834	0.42822	-0.13607	0.43	-0.14321	0.43467	-0.11
0.42844	-0.02839	0.42844	-0.1361	0.43022	-0.14297	0.43489	-0.11004
0.42867	-0.02839	0.42867	-0.13612	0.43044	-0.14323	0.43511	-0.11009
0.42889	-0.02849	0.42889	-0.13612	0.43067	-0.14295	0.43533	-0.11002
0.42911	-0.02843	0.42911	-0.13615	0.43089	-0.14325	0.43556	-0.11005
0.42933	-0.02845	0.42933	-0.13614	0.43111	-0.14358	0.43578	-0.1101
0.42956	-0.02839	0.42956	-0.13613	0.43133	-0.14333	0.436	-0.11012
0.42978	-0.02836	0.42978	-0.13617	0.43156	-0.14373	0.43622	-0.11015
0.43	-0.02839	0.43	-0.13617	0.43178	-0.14385	0.43644	-0.11014
0.43022	-0.02838	0.43022	-0.13615	0.432	-0.1441	0.43667	-0.11017
0.43044	-0.02836	0.43044	-0.13618	0.43222	-0.14435	0.43689	-0.11021
0.43067	-0.02834	0.43067	-0.1362	0.43244	-0.14463	0.43711	-0.11019
0.43089	-0.02839	0.43089	-0.13622	0.43267	-0.14461	0.43733	-0.11012
0.43111	-0.02843	0.43111	-0.13619	0.43289	-0.14479	0.43756	-0.1101
0.43133	-0.02845	0.43133	-0.13618	0.43311	-0.14487	0.43778	-0.11016
0.43156	-0.02847	0.43156	-0.13622	0.43333	-0.14467	0.438	-0.11013
0.43178	-0.02844	0.43178	-0.13623	0.43356	-0.14493	0.43822	-0.11015
0.432	-0.02842	0.432	-0.13625	0.43378	-0.14493	0.43844	-0.11023
0.43222	-0.02838	0.43222	-0.13624	0.434	-0.14533	0.43867	-0.11027
0.43244	-0.02839	0.43244	-0.13625	0.43422	-0.14525	0.43889	-0.11019
0.43267	-0.02838	0.43267	-0.13628	0.43444	-0.14526	0.43911	-0.11004
0.43289	-0.02838	0.43289	-0.13629	0.43467	-0.14551	0.43933	-0.11008
0.43311	-0.02839	0.43311	-0.13627	0.43489	-0.14587	0.43956	-0.11019
0.43333	-0.02844	0.43333	-0.13628	0.43511	-0.14614	0.43978	-0.11022
0.43356	-0.02842	0.43356	-0.13631	0.43533	-0.14691	0.44	-0.11022
0.43378	-0.02841	0.43378	-0.13628	0.43556	-0.14965	0.44022	-0.11016
0.434	-0.02838	0.434	-0.13632	0.43578	-0.15053	0.44044	-0.11018
0.43422	-0.02846	0.43422	-0.13629	0.436	-0.15079	0.44067	-0.1102
0.43444	-0.02836	0.43444	-0.1363	0.43622	-0.15104	0.44089	-0.11025
0.43467	-0.02838	0.43467	-0.13628	0.43644	-0.1514	0.44111	-0.11032
0.43489	-0.02843	0.43489	-0.13628	0.43667	-0.15187	0.44133	-0.11021
0.43511	-0.02844	0.43511	-0.13628	0.43689	-0.15203	0.44156	-0.11026
0.43533	-0.02847	0.43533	-0.13632	0.43711	-0.15215	0.44178	-0.11031
0.43556	-0.02844	0.43556	-0.1363	0.43733	-0.15258	0.442	-0.11031
0.43578	-0.02843	0.43578	-0.13631	0.43756	-0.15287	0.44222	-0.1102
0.436	-0.02842	0.436	-0.13631	0.43778	-0.15337	0.44244	-0.11022
0.43622	-0.02836	0.43622	-0.13633	0.438	-0.15223	0.44267	-0.11024
0.43644	-0.02831	0.43644	-0.13635	0.43822	-0.15117	0.44289	-0.11023
0.43667	-0.0283	0.43667	-0.13633	0.43844	-0.15137	0.44311	-0.11024
0.43689	-0.02834	0.43689	-0.13634	0.43867	-0.15161	0.44333	-0.11023
0.43711	-0.02837	0.43711	-0.13637	0.43889	-0.15226	0.44356	-0.11019
0.43733	-0.02842	0.43733	-0.13637	0.43911	-0.15275	0.44378	-0.11025
0.43756	-0.02839	0.43756	-0.13637	0.43933	-0.15274	0.444	-0.11034
0.43778	-0.0284	0.43778	-0.13637	0.43956	-0.15333	0.44422	-0.11041
0.438	-0.02838	0.438	-0.13638	0.43978	-0.1535	0.44444	-0.11031
0.43822	-0.02839	0.43822	-0.13637	0.44	-0.15389	0.44467	-0.11033
0.43844	-0.02842	0.43844	-0.13638	0.44022	-0.15406	0.44489	-0.11035
0.43867	-0.02843	0.43867	-0.13641	0.44044	-0.15318	0.44511	-0.1104
0.43889	-0.02843	0.43889	-0.13639	0.44067	-0.1534	0.44533	-0.11033
0.43911	-0.0284	0.43911	-0.1364	0.44089	-0.15371	0.44556	-0.11019
0.43933	-0.02834	0.43933	-0.13643	0.44111	-0.1538	0.44578	-0.11017
0.43956	-0.02838	0.43956	-0.13645	0.44133	-0.15406	0.446	-0.11032
0.43978	-0.02846	0.43978	-0.13644	0.44156	-0.15427	0.44622	-0.11045
0.44	-0.02844	0.44	-0.13643	0.44178	-0.15453	0.44644	-0.11043
0.44022	-0.02839	0.44022	-0.13644	0.442	-0.15493	0.44667	-0.11043
0.44044	-0.02833	0.44044	-0.13645	0.44222	-0.15532	0.44689	-0.1104
0.44067	-0.02834	0.44067	-0.13647	0.44244	-0.14495	0.44711	-0.11035
0.44089	-0.02841	0.44089	-0.13648	0.44267	-0.14302	0.44733	-0.11028
0.44111	-0.02837	0.44111	-0.13649	0.44289	-0.14328	0.44756	-0.11039
0.44133	-0.02833	0.44133	-0.13649	0.44311	-0.14352	0.44778	-0.11048
0.44156	-0.02833	0.44156	-0.13648	0.44333	-0.14384	0.448	-0.11053
0.44178	-0.02833	0.44178	-0.1365	0.44356	-0.14398	0.44822	-0.11045
0.442	-0.02839	0.442	-0.13649	0.44378	-0.14343	0.44844	-0.11032
0.44222	-0.0284	0.44222	-0.13652	0.444	-0.14368	0.44867	-0.11038
0.44244	-0.02843	0.44244	-0.13652	0.44422	-0.14368	0.44889	-0.11046
0.44267	-0.02847	0.44267	-0.13653	0.44444	-0.14395	0.44911	-0.11048
0.44289	-0.02838	0.44289	-0.13654	0.44467	-0.14338	0.44933	-0.11056
0.44311	-0.02834	0.44311	-0.13656	0.44489	-0.14329	0.44956	-0.11056
0.44333	-0.02825	0.44333	-0.13651	0.44511	-0.14359	0.44978	-0.11051
0.44356	-0.02835	0.44356	-0.13651	0.44533	-0.14397	0.45	-0.11043
0.44378	-0.02831	0.44378	-0.13654	0.44556	-0.14343	0.45022	-0.11044
0.444	-0.02836	0.444	-0.13655	0.44578	-0.14368	0.45044	-0.11055
0.44422	-0.02829	0.44422	-0.13654	0.446	-0.14416	0.45067	-0.11058
[truncated: 252,278+ more rows]

[truncated: 33 more sheets: Fig. 3f, Fig. 4c, Fig. 4d, Fig. 4e, Supplementary Figure 3, Supplementary Figure 4e, Supplementary Figure 5, Supplementary Figure 6a, Supplementary Figure 7, Supplementary Figure 8a, 8b, 8c, Supplementary Figure 8d, 8e, 8f, Supplementary Figure 8g, 8h, Supplementary Figure 9a, 9c, Supplementary Figure 10, Supplementary Figure 11, Supplementary Figure 12, Supplementary Figure 13, Supplementary Figure 14a, Supplementary Figure 18, Supplementary Figure 19 …]
